# Supplementary material for: Global, regional, and national burden of HIV/AIDS, 1990–2021, and forecasts to 2050, for 204 countries and territories: the Global Burden of Disease Study 2021
Source: Lancet HIV. 2024 Nov 25;11(12):e807–22. doi: 10.1016/S2352-3018(24)00212-1 (PMC11612058; doi:10.1016/S2352-3018(24)00212-1)
Supplement: Supplementary appendix 2 [file mmc2.xlsx]

## Sheet: P0 Appendix 2 List of Results
Appendix 2 - Results for "Global, regional, and national burden of HIV/AIDS, 1990-2021, and forecasts to 2050, for 204 countries and territories: the Global Burden of Diseases Study 2021"
Appendix Figure/Table Number & Hyperlink	Appendix Figure/Table Title
Appendix Figure 1	(A) ART coverage in percent by year and super region and Location specific ART coverage in percent from 1990 to 2050 (B) Congo (C) South Africa, North-West and (D) Nigeria
Appendix Figure 2	Temporal trends of global and super-regional HIV (A) incidence, (B) mortality, and (C) prevalance rates for all-age both sex combined, 1990-2050
Appendix Figure 3	Temporal trends of global and super-regional HIV (A) incidence, (B) prevalence, and (C) mortality counts for all-age both sex combined, 1990-2050
Appendix Figure 4	(A) Map of the percent change in prevalence of unsuppressed viraemia between 2003 and 2021, both sex (B) Prevalence of Unsuppressed Viremia (PUV) in 1990−2021 by GBD super region
Appendix Figure 5	Timing of target threshold achievement for (A) new HIV infections and (B) HIV deaths by country
Appendix Figure 6	Heatmaps for HIV data input counts
Appendix Table 1	HIV mortality and incidence counts and rates with percent change 2010 and 2021, all-age both sex combined, country level (95% UI)
Appendix Table 2	Prevalence of detectable viremia (PDV) in 2003 and 2021 per 100,000 population and percent change from 2003-2021 by GBD super region (95% UI)
Appendix Table 3	Country level (A) lifetime probablity of HIV acquisition for the super-region peak year of 1995, 2010, and 2021 and (B) prevalence of unsuppresed viremia for the global peak year of 2003, 2010, and 2021 (95% UI)

## Sheet: P1 Appendix Figure 1
Appendix Figure 1. (A) ART coverage in percent by year and super region
Appendix Figure 1. (B) Location specific ART coverage in percent from 1990 to 2050, Congo
Appendix Figure 1. (C) Location specific ART coverage in percent from 1990 to 2050, South Africa, North-West
Appendix Figure 1. (D) Location specific ART coverage in percent from 1990 to 2050, Nigeria

## Sheet: P2 Appendix Figure 2
Appendix Figure 2. Temporal trends of global and super-regional HIV incidence, mortality, and prevalence rates for all-age both sex combined, 1990-2050

## Sheet: P3 Appendix Figure 3
Appendix Figure 3. Temporal trends of global and super-regional HIV incidence, mortality, and prevalence counts for all-age both sex combined, 1990-2050

## Sheet: P4 Appendix Figure 4
Appendix Figure 4. (A) Map of the percent change in prevalence of unsuppressed viraemia between 2003 and 2021, both sex
Appendix Figure 4. (B) Prevalence of Unsuppressed Viremia (PUV) in 1990−2021 by GBD super region

## Sheet: P5 Appendix Figure 5
Appendix Figure 5. (A) Timing of target threshold achievement for (A) new HIV infections and (B) HIV deaths by country
(A) New HIV infections
Appendix Figure 5. (A) Timing of target threshold achievement for (A) new HIV infections and (B) HIV deaths by country
(B) HIV deaths by country

## Sheet: P6 Appendix Figure 6
Appendix Figure 6. Heatmaps for HIV data input non-fatal counts
Footnote:
ANC = Antenatal Clinic Data

## Sheet: P7 Appendix Table 1
Location Name	2010 Mortality Death Count	2021 Mortality Death Count	% Change in Mortality Count 2010-2021	2010 Mortality Rate (per 100,000)	2021 Mortality Rate (per 100,000)	% Change in Mortality Rate 2010-2021	2010 Incidence Count	2021 Incidence Count	% Change in Incidence Count 2010-2021	2010 Incidence Rate (per 100,000)	2021 Incidence Rate (per 100,000)	% Change in Incidence Rate 2010-2021	2010 Prevalence Count	2021 Prevalence Count	2010 Prevalence Rate (per 100,000)	2021 Prevalence Rate (per 100,000)
Appendix Table 1. HIV mortality and incidence counts and rates with percent change 2010 and 2021, all-age both sex combined, country level (95% UI)
Global	1,190,000 (1,070,000 to 1,370,000)	718,000 (669,000 to 785,000)	-39.7 (-44.5 to -33.7)	17.1 (15.3 to 19.7)	9.1 (8.5 to 10.0)	-46.9 (-51.1 to -41.6)	2,110,000 (2,020,000 to 2,250,000)	1,650,000 (1,480,000 to 1,820,000)	-21.9 (-28.8 to -13.1)	30.3 (29.0 to 32.4)	20.8 (18.8 to 23.1)	-31.2 (-37.3 to -23.5)	29,500,000 (28,100,000 to 31,000,000)	40,000,000 (38,000,000 to 42,400,000)	423.8 (405.0 to 445.5)	507.4 (482.0 to 537.0)
Central Europe, Eastern Europe, and Central Asia	25,700 (25,600 to 25,700)	28,300 (28,300 to 28,400)	10.4 (10.0 to 10.9)	6.2 (6.2 to 6.2)	6.8 (6.8 to 6.8)	9.0 (8.6 to 9.5)	80,000 (68,200 to 93,900)	170,000 (137,000 to 212,000)	112.6 (77.8 to 145.8)	19.4 (16.5 to 22.8)	40.7 (32.7 to 50.7)	109.9 (75.5 to 142.7)	489,000 (335,000 to 702,000)	1,570,000 (1,240,000 to 1,940,000)	118.5 (81.1 to 170.3)	375.5 (296.3 to 463.9)
Armenia	11.1 (11.1 to 11.1)	13.1 (13 to 13.2)	18.4 (17.4 to 19.2)	0.4 (0.4 to 0.4)	0.4 (0.4 to 0.4)	23.0 (22.1 to 23.9)	295 (222 to 397)	308 (236 to 419)	4.3 (-24.7 to 52.7)	9.5 (7.1 to 12.7)	10.3 (7.9 to 14.0)	8.5 (-21.7 to 58.7)	357 (265 to 523)	1,410 (1,080 to 1,910)	11.5 (8.5 to 16.8)	47.1 (35.9 to 63.8)
Azerbaijan	53.2 (52.8 to 53.7)	46 (45.7 to 46.4)	-13.5 (-14.4 to -12.6)	0.6 (0.6 to 0.6)	0.4 (0.4 to 0.4)	-23.4 (-24.2 to -22.6)	118 (83.9 to 164)	260 (147 to 435)	120.6 (52.2 to 206.3)	1.3 (0.9 to 1.8)	2.5 (1.4 to 4.1)	95.3 (34.7 to 171.2)	1,080 (694 to 1,720)	2,500 (1,570 to 3,800)	11.6 (7.5 to 18.5)	23.8 (15.0 to 36.2)
Georgia	27.5 (27.2 to 27.6)	35.9 (35.7 to 36.1)	30.5 (29.6 to 32.1)	0.7 (0.7 to 0.7)	1.0 (1.0 to 1.0)	44.6 (43.6 to 46.3)	683 (482 to 963)	285 (176 to 513)	-58.3 (-66.8 to -44.9)	17.1 (12.1 to 24.1)	7.9 (4.9 to 14.2)	-53.8 (-63.2 to -39.0)	1,750 (947 to 2,840)	4,670 (3,020 to 7,420)	43.8 (23.7 to 71.0)	129.6 (83.7 to 205.6)
Kazakhstan	310 (308 to 312)	270 (270 to 271)	-12.8 (-13.2 to -12.2)	1.9 (1.9 to 1.9)	1.4 (1.4 to 1.4)	-25.4 (-25.8 to -24.9)	2,490 (1,940 to 3,170)	8,570 (5,170 to 11,900)	244.1 (106.4 to 347.2)	15.4 (12.0 to 19.6)	45.2 (27.3 to 62.7)	194.1 (76.5 to 282.3)	5,190 (3,410 to 7,580)	21,200 (16,200 to 27,700)	32.0 (21.0 to 46.8)	111.9 (85.2 to 146.0)
Kyrgyzstan	132 (132 to 133)	163 (162 to 163)	22.9 (22.1 to 23.6)	2.3 (2.3 to 2.3)	2.4 (2.4 to 2.4)	1.2 (0.6 to 1.8)	658 (470 to 927)	2,700 (1,590 to 4,110)	311.0 (133.4 to 522.8)	11.6 (8.3 to 16.4)	39.4 (23.1 to 59.9)	238.6 (92.2 to 413.0)	2,850 (1,710 to 4,600)	7,440 (4,910 to 10,800)	50.4 (30.3 to 81.4)	108.4 (71.5 to 157.6)
Mongolia	5.75 (5.7 to 5.78)	9.28 (9.18 to 9.38)	61.4 (59.8 to 63.1)	0.2 (0.2 to 0.2)	0.3 (0.3 to 0.3)	31.4 (30.1 to 32.7)	33.1 (12.8 to 67)	33.4 (9.8 to 78.2)	0.7 (-41.5 to 80.6)	1.2 (0.5 to 2.5)	1.0 (0.3 to 2.3)	-18.0 (-52.4 to 47.0)	139 (51.3 to 272)	388 (128 to 830)	5.1 (1.9 to 10.0)	11.6 (3.8 to 24.9)
Tajikistan	106 (106 to 107)	118 (117 to 119)	11.1 (10.4 to 12.1)	1.4 (1.4 to 1.4)	1.2 (1.2 to 1.2)	-14.8 (-15.4 to -14.0)	272 (218 to 331)	619 (309 to 892)	127.3 (26.3 to 237.5)	3.5 (2.8 to 4.3)	6.1 (3.0 to 8.8)	74.3 (-3.2 to 158.8)	2,110 (1,520 to 2,870)	5,800 (4,300 to 7,160)	27.0 (19.5 to 36.9)	57.1 (42.3 to 70.4)
Turkmenistan	167 (166 to 168)	142 (141 to 142)	-15.2 (-15.8 to -14.5)	3.6 (3.6 to 3.6)	2.7 (2.7 to 2.8)	-23.8 (-24.4 to -23.2)	186 (153 to 257)	144 (107 to 220)	-22.3 (-32.2 to -9.0)	4.0 (3.3 to 5.6)	2.8 (2.1 to 4.3)	-30.2 (-39.1 to -18.3)	2,090 (1,380 to 3,180)	3,000 (2,100 to 4,550)	45.0 (29.7 to 68.6)	58.1 (40.7 to 88.2)
Uzbekistan	474 (472 to 476)	670 (668 to 671)	41.2 (40.6 to 41.9)	1.7 (1.7 to 1.7)	2.0 (2.0 to 2.0)	17.6 (17.1 to 18.2)	2,470 (280 to 4,050)	8,680 (2,760 to 14,700)	251.4 (44.2 to 2506.1)	8.7 (1.0 to 14.2)	25.3 (8.1 to 43.1)	192.7 (20.1 to 2070.6)	9,940 (6,710 to 13,900)	24,800 (11,500 to 37,800)	34.9 (23.5 to 48.7)	72.4 (33.6 to 110.4)
Albania	1.07 (1.07 to 1.07)	0.713 (0.712 to 0.713)	-33.7 (-33.7 to -33.6)	0.0 (0.0 to 0.0)	0.0 (0.0 to 0.0)	-28.2 (-28.3 to -28.1)	2.57 (1.83 to 3.85)	2.2 (1.48 to 3.38)	-14.5 (-26.4 to -2.5)	0.1 (0.1 to 0.1)	0.1 (0.1 to 0.1)	-7.4 (-20.4 to 5.6)	32.1 (21.7 to 52.2)	28.5 (16.2 to 51.2)	1.1 (0.8 to 1.8)	1.1 (0.6 to 1.9)
Bosnia and Herzegovina	6.37 (6.35 to 6.38)	5.82 (5.79 to 5.83)	-8.6 (-9.1 to -8.3)	0.2 (0.2 to 0.2)	0.2 (0.2 to 0.2)	5.2 (4.7 to 5.5)	7.44 (4.98 to 10.8)	10.5 (5.65 to 17.5)	40.5 (2.3 to 84.1)	0.2 (0.1 to 0.3)	0.3 (0.2 to 0.5)	61.7 (17.7 to 112.0)	68 (41.5 to 98.4)	164 (101 to 243)	1.8 (1.1 to 2.6)	5.0 (3.1 to 7.4)
Bulgaria	76.3 (76.3 to 76.3)	51.3 (51.3 to 51.4)	-32.7 (-32.8 to -32.7)	1.0 (1.0 to 1.0)	0.8 (0.8 to 0.8)	-26.3 (-26.3 to -26.3)	230 (181 to 271)	344 (199 to 485)	49.5 (2.3 to 91.0)	3.1 (2.4 to 3.7)	5.1 (2.9 to 7.2)	63.8 (12.1 to 109.3)	1,590 (1,250 to 2,050)	2,310 (1,820 to 2,750)	21.3 (16.9 to 27.6)	34.1 (26.8 to 40.6)
Croatia	9.25 (9.23 to 9.27)	6.84 (6.83 to 6.85)	-26.1 (-26.3 to -25.8)	0.2 (0.2 to 0.2)	0.2 (0.2 to 0.2)	-23.0 (-23.2 to -22.7)	121 (83.1 to 171)	77.7 (32 to 115)	-35.8 (-66.9 to -22.2)	2.8 (1.9 to 3.9)	1.8 (0.8 to 2.7)	-33.2 (-65.5 to -18.9)	366 (205 to 578)	625 (403 to 972)	8.3 (4.7 to 13.2)	14.8 (9.6 to 23.1)
Czechia	10.5 (10.5 to 10.6)	8.65 (8.62 to 8.68)	-18.0 (-18.4 to -17.5)	0.1 (0.1 to 0.1)	0.1 (0.1 to 0.1)	-19.2 (-19.6 to -18.8)	271 (149 to 429)	185 (76.3 to 301)	-31.7 (-63.1 to -21.2)	2.6 (1.4 to 4.1)	1.7 (0.7 to 2.8)	-32.7 (-63.7 to -22.4)	737 (363 to 1,210)	1,230 (609 to 2,000)	7.0 (3.5 to 11.5)	11.5 (5.7 to 18.8)
Hungary	97.8 (97.7 to 97.9)	61.2 (61.2 to 61.3)	-37.4 (-37.5 to -37.3)	1.0 (1.0 to 1.0)	0.6 (0.6 to 0.6)	-35.0 (-35.1 to -34.9)	222 (169 to 265)	359 (216 to 500)	61.8 (22.6 to 111.0)	2.2 (1.7 to 2.7)	3.7 (2.3 to 5.2)	68.0 (27.2 to 119.0)	1,110 (902 to 1,340)	2,180 (1,710 to 2,640)	11.2 (9.1 to 13.5)	22.7 (17.8 to 27.5)
Montenegro	1.7 (1.69 to 1.7)	1.22 (1.21 to 1.22)	-28.3 (-28.8 to -27.9)	0.3 (0.3 to 0.3)	0.2 (0.2 to 0.2)	-26.6 (-27.1 to -26.2)	4.5 (3.4 to 5.49)	4.43 (3.37 to 5.91)	-1.4 (-25.0 to 22.6)	0.7 (0.5 to 0.9)	0.7 (0.5 to 1.0)	0.9 (-23.3 to 25.5)	63.1 (52.7 to 73.6)	90.7 (72.3 to 114)	10.0 (8.3 to 11.6)	14.7 (11.7 to 18.4)
North Macedonia	1.11 (1.11 to 1.11)	0.897 (0.894 to 0.898)	-18.9 (-19.2 to -18.7)	0.1 (0.1 to 0.1)	0.0 (0.0 to 0.0)	-20.1 (-20.4 to -20.0)	2.91 (2.11 to 3.94)	5.91 (3.18 to 9.9)	103.1 (42.1 to 184.1)	0.1 (0.1 to 0.2)	0.3 (0.1 to 0.5)	100.0 (39.9 to 179.7)	24 (14.5 to 36.8)	73 (46.3 to 107)	1.1 (0.7 to 1.7)	3.4 (2.1 to 4.9)
Poland	170 (170 to 170)	123 (122 to 123)	-27.7 (-27.8 to -27.7)	0.4 (0.4 to 0.4)	0.3 (0.3 to 0.3)	-27.5 (-27.5 to -27.4)	1,260 (697 to 2,040)	1,030 (502 to 1,860)	-18.2 (-47.2 to 17.8)	3.3 (1.8 to 5.3)	2.7 (1.3 to 4.9)	-17.9 (-47.0 to 18.3)	10,500 (6,200 to 15,800)	15,100 (8,490 to 23,400)	27.2 (16.1 to 41.3)	39.5 (22.2 to 61.2)
Romania	189 (188 to 190)	155 (154 to 156)	-18.0 (-18.5 to -17.4)	0.9 (0.9 to 0.9)	0.8 (0.8 to 0.8)	-10.4 (-11.0 to -9.8)	859 (552 to 1,270)	709 (403 to 1,110)	-17.4 (-31.2 to -1.5)	4.1 (2.7 to 6.1)	3.7 (2.1 to 5.9)	-9.8 (-24.9 to 7.6)	11,000 (7,350 to 15,200)	14,800 (9,820 to 20,200)	53.0 (35.5 to 73.7)	78.4 (51.9 to 106.8)
Serbia	37.4 (37.4 to 37.4)	28 (27.9 to 28.1)	-25.1 (-25.3 to -24.9)	0.4 (0.4 to 0.4)	0.3 (0.3 to 0.3)	-23.4 (-23.6 to -23.3)	41.1 (30.1 to 69.7)	33.5 (19.5 to 62.3)	-18.7 (-36.3 to -4.0)	0.5 (0.3 to 0.8)	0.4 (0.2 to 0.7)	-16.9 (-34.9 to -1.9)	648 (478 to 1,060)	485 (255 to 1,080)	7.1 (5.2 to 11.6)	5.4 (2.9 to 12.1)
Slovakia	3.26 (3.25 to 3.26)	2.51 (2.51 to 2.52)	-22.8 (-22.9 to -22.7)	0.1 (0.1 to 0.1)	0.0 (0.0 to 0.0)	-23.1 (-23.2 to -23.0)	8.95 (6.38 to 12.8)	15.5 (8.04 to 27)	73.4 (24.5 to 122.3)	0.2 (0.1 to 0.2)	0.3 (0.1 to 0.5)	72.8 (24.1 to 121.6)	119 (83.9 to 166)	225 (142 to 332)	2.2 (1.6 to 3.1)	4.2 (2.6 to 6.1)
Slovenia	2.89 (2.89 to 2.9)	2.14 (2.14 to 2.14)	-25.9 (-26.0 to -25.8)	0.1 (0.1 to 0.1)	0.1 (0.1 to 0.1)	-26.9 (-27.0 to -26.9)	50 (32.6 to 81.5)	28.7 (17.5 to 50.9)	-42.5 (-54.6 to -19.6)	2.4 (1.6 to 4.0)	1.4 (0.8 to 2.5)	-43.3 (-55.2 to -20.7)	144 (74 to 253)	275 (161 to 465)	7.1 (3.6 to 12.4)	13.3 (7.8 to 22.5)
Belarus	387 (385 to 388)	360 (359 to 360)	-6.9 (-7.3 to -6.5)	4.0 (4.0 to 4.0)	3.9 (3.9 to 3.9)	-3.6 (-4.0 to -3.2)	2,310 (1,960 to 2,800)	4,300 (3,100 to 5,920)	86.4 (38.7 to 147.2)	23.9 (20.3 to 29.0)	46.1 (33.3 to 63.5)	93.1 (43.6 to 155.9)	6,350 (4,370 to 8,970)	19,800 (13,800 to 26,800)	65.8 (45.3 to 93.0)	212.4 (147.7 to 287.5)
Estonia	29.6 (29.4 to 29.7)	38.9 (38.8 to 39.1)	31.6 (31.0 to 32.5)	2.2 (2.2 to 2.2)	3.0 (3.0 to 3.0)	33.8 (33.1 to 34.6)	315 (228 to 498)	217 (147 to 352)	-30.9 (-38.8 to -22.9)	23.6 (17.1 to 37.4)	16.6 (11.2 to 26.8)	-29.8 (-37.8 to -21.6)	2,640 (1,670 to 4,290)	4,700 (3,060 to 7,990)	198.5 (125.2 to 322.2)	358.7 (233.8 to 609.4)
Latvia	120 (120 to 121)	139 (139 to 140)	15.7 (15.2 to 16.3)	5.7 (5.7 to 5.7)	7.4 (7.4 to 7.5)	30.9 (30.3 to 31.5)	399 (347 to 469)	560 (330 to 676)	40.3 (-14.1 to 68.3)	18.9 (16.4 to 22.1)	29.9 (17.7 to 36.2)	58.7 (-2.8 to 90.4)	2,680 (2,060 to 3,610)	5,510 (4,550 to 6,480)	126.5 (97.2 to 170.4)	294.9 (243.5 to 346.3)
Lithuania	90.3 (90 to 90.5)	103 (103 to 104)	14.5 (14.1 to 14.8)	2.9 (2.9 to 2.9)	3.8 (3.8 to 3.8)	29.7 (29.3 to 30.1)	183 (140 to 247)	306 (180 to 498)	67.0 (24.3 to 120.4)	5.9 (4.5 to 8.0)	11.2 (6.6 to 18.3)	89.3 (40.8 to 149.8)	1,300 (887 to 1,880)	2,570 (1,780 to 3,680)	42.0 (28.7 to 60.8)	94.1 (65.4 to 135.0)
Republic of Moldova	225 (224 to 226)	205 (204 to 205)	-9.0 (-9.4 to -8.6)	5.8 (5.8 to 5.9)	5.7 (5.7 to 5.7)	-2.6 (-3.0 to -2.1)	819 (615 to 1,050)	652 (450 to 919)	-20.3 (-38.3 to 1.0)	21.3 (16.0 to 27.3)	18.1 (12.5 to 25.6)	-14.7 (-33.9 to 8.1)	4,610 (3,150 to 6,220)	7,230 (5,210 to 9,590)	119.8 (81.8 to 161.7)	201.3 (144.9 to 266.8)
Russian Federation	13,700 (13,600 to 13,700)	19,600 (19,500 to 19,600)	43.5 (43.1 to 43.9)	9.4 (9.4 to 9.4)	13.5 (13.5 to 13.6)	44.0 (43.6 to 44.4)	55,900 (45,300 to 68,500)	98,900 (78,800 to 126,000)	76.8 (44.7 to 112.2)	38.5 (31.2 to 47.1)	68.3 (54.4 to 87.1)	77.4 (45.2 to 112.9)	294,000 (201,000 to 429,000)	1,100,000 (872,000 to 1,360,000)	202.6 (138.2 to 295.5)	759.1 (601.8 to 940.4)
Ukraine	9,250 (9,180 to 9,320)	5,970 (5,930 to 6,010)	-35.4 (-36.1 to -34.7)	20.1 (19.9 to 20.2)	13.9 (13.8 to 14.0)	-30.9 (-31.6 to -30.2)	9,700 (6,860 to 11,100)	40,700 (29,600 to 53,400)	319.2 (213.2 to 501.1)	21.0 (14.9 to 24.0)	94.4 (68.8 to 124.1)	348.4 (235.0 to 542.9)	124,000 (84,900 to 177,000)	320,000 (237,000 to 409,000)	270.1 (184.3 to 383.4)	742.6 (549.5 to 949.4)
Latin America and Caribbean	45,300 (43,000 to 48,800)	38,200 (36,900 to 39,800)	-15.6 (-19.5 to -12.0)	8.5 (8.1 to 9.2)	6.4 (6.2 to 6.7)	-24.7 (-28.1 to -21.4)	98,600 (87,800 to 114,000)	121,000 (94,500 to 154,000)	23.0 (5.6 to 38.3)	18.6 (16.6 to 21.5)	20.4 (15.9 to 25.8)	9.8 (-5.8 to 23.5)	992,000 (754,000 to 1,300,000)	1,740,000 (1,330,000 to 2,220,000)	187.0 (142.1 to 245.7)	293.0 (223.9 to 373.7)
Bolivia (Plurinational State of)	1,880 (1,340 to 2,470)	409 (235 to 657)	-78.3 (-87.0 to -59.2)	18.7 (13.3 to 24.6)	3.5 (2.0 to 5.6)	-81.5 (-88.9 to -65.2)	1,450 (884 to 2,080)	1,120 (688 to 1,640)	-23.2 (-43.2 to 5.2)	14.4 (8.8 to 20.7)	9.5 (5.8 to 13.9)	-34.5 (-51.6 to -10.3)	21,100 (17,300 to 24,900)	21,800 (17,900 to 25,000)	210.2 (172.0 to 247.6)	184.8 (151.6 to 212.1)
Ecuador	1,020 (1,020 to 1,030)	1,060 (1,050 to 1,060)	3.3 (2.7 to 3.9)	6.8 (6.8 to 6.8)	5.9 (5.8 to 5.9)	-14.0 (-14.6 to -13.5)	2,560 (1,960 to 3,560)	3,800 (2,930 to 5,190)	48.5 (27.2 to 69.8)	17.0 (13.1 to 23.7)	21.1 (16.2 to 28.7)	23.5 (5.8 to 41.3)	21,200 (14,900 to 29,300)	46,400 (35,200 to 61,800)	141.3 (99.3 to 195.1)	257.1 (194.8 to 342.3)
Peru	1,470 (1,470 to 1,480)	1,510 (1,500 to 1,520)	2.4 (1.6 to 3.1)	5.1 (5.1 to 5.1)	4.2 (4.1 to 4.2)	-18.4 (-19.0 to -17.8)	2,890 (2,040 to 4,100)	4,690 (2,970 to 6,860)	62.0 (24.7 to 111.1)	10.0 (7.1 to 14.2)	12.9 (8.2 to 18.9)	29.1 (-0.6 to 68.2)	33,900 (24,700 to 45,000)	79,000 (54,900 to 105,000)	117.3 (85.6 to 155.8)	217.7 (151.3 to 289.5)
Antigua and Barbuda	8.8 (8.77 to 8.83)	7.91 (7.89 to 7.92)	-10.1 (-10.5 to -9.8)	10.2 (10.2 to 10.2)	8.8 (8.8 to 8.9)	-13.4 (-13.7 to -13.1)	14 (11.6 to 18)	11 (7.92 to 15.7)	-21.4 (-33.2 to -7.7)	16.2 (13.5 to 20.9)	12.3 (8.9 to 17.6)	-24.2 (-35.6 to -11.0)	154 (110 to 221)	240 (185 to 322)	179.1 (127.4 to 256.8)	269.0 (207.3 to 359.7)
Bahamas	143 (142 to 144)	116 (116 to 117)	-18.6 (-19.5 to -17.8)	40.4 (40.2 to 40.7)	30.0 (29.8 to 30.2)	-25.9 (-26.6 to -25.1)	187 (158 to 237)	244 (162 to 373)	29.9 (0.6 to 62.8)	53.0 (44.8 to 67.1)	62.8 (41.8 to 96.2)	18.4 (-8.4 to 48.4)	2,400 (1,650 to 3,450)	3,080 (1,940 to 4,630)	679.8 (466.8 to 977.1)	794.9 (501.0 to 1194.6)
Barbados	33.8 (33.7 to 33.9)	27.4 (27.3 to 27.4)	-19.0 (-19.3 to -18.7)	12.0 (12.0 to 12.0)	9.2 (9.1 to 9.2)	-23.7 (-24.0 to -23.4)	115 (98.5 to 143)	157 (118 to 210)	36.1 (2.1 to 84.1)	41.0 (35.0 to 50.8)	52.6 (39.4 to 70.3)	28.2 (-3.9 to 73.4)	1,120 (1,000 to 1,260)	1,650 (1,450 to 1,870)	396.3 (355.8 to 445.7)	550.5 (486.4 to 626.8)
Belize	76 (75.7 to 76.4)	84.5 (84 to 85)	11.2 (10.3 to 12.0)	23.0 (22.9 to 23.2)	19.7 (19.6 to 19.8)	-14.5 (-15.2 to -13.9)	138 (114 to 180)	160 (110 to 254)	16.0 (-6.1 to 42.5)	41.7 (34.4 to 54.7)	37.2 (25.6 to 59.2)	-10.8 (-27.8 to 9.6)	1,370 (899 to 2,090)	1,990 (1,180 to 3,340)	414.9 (272.5 to 632.5)	463.7 (274.2 to 779.2)
Bermuda	7.52 (7.5 to 7.54)	6.14 (6.12 to 6.16)	-18.4 (-18.7 to -18.0)	11.5 (11.5 to 11.5)	9.7 (9.6 to 9.7)	-15.9 (-16.3 to -15.6)	8.49 (7.94 to 9.48)	4.49 (3.83 to 5.78)	-47.1 (-53.5 to -36.9)	13.0 (12.1 to 14.5)	7.1 (6.0 to 9.1)	-45.5 (-52.1 to -35.0)	123 (101 to 158)	142 (124 to 171)	187.2 (153.7 to 241.2)	223.3 (194.9 to 268.6)
Cuba	206 (206 to 206)	309 (309 to 309)	49.9 (49.7 to 50.1)	1.8 (1.8 to 1.8)	2.7 (2.7 to 2.7)	52.4 (52.2 to 52.6)	1,690 (1,100 to 2,550)	1,970 (1,050 to 3,320)	16.8 (-6.7 to 46.2)	14.8 (9.6 to 22.3)	17.5 (9.3 to 29.5)	18.8 (-5.2 to 48.6)	10,200 (6,420 to 14,900)	27,100 (16,900 to 39,800)	89.1 (56.0 to 130.0)	240.4 (149.9 to 353.5)
Dominica	6.28 (6.26 to 6.3)	5.42 (5.4 to 5.43)	-13.7 (-14.1 to -13.4)	9.3 (9.2 to 9.3)	8.1 (8.1 to 8.1)	-12.8 (-13.1 to -12.4)	7.14 (5.67 to 10.3)	7.11 (5.34 to 10.4)	-0.4 (-15.2 to 18.1)	10.5 (8.4 to 15.2)	10.6 (8.0 to 15.5)	0.7 (-14.2 to 19.4)	95.9 (78.8 to 123)	117 (91.9 to 167)	141.3 (116.2 to 180.9)	174.4 (137.0 to 249.6)
Dominican Republic	2,100 (1,680 to 2,700)	880 (555 to 1,360)	-58.0 (-73.2 to -38.3)	21.5 (17.2 to 27.7)	8.0 (5.0 to 12.3)	-62.9 (-76.3 to -45.4)	3,270 (2,260 to 4,440)	1,810 (578 to 4,270)	-44.8 (-77.8 to 13.8)	33.6 (23.2 to 45.6)	16.4 (5.2 to 38.8)	-51.2 (-80.3 to 0.6)	52,600 (46,000 to 60,400)	59,700 (45,100 to 78,600)	540.0 (472.8 to 620.3)	542.2 (409.6 to 713.5)
Grenada	7.16 (7.14 to 7.17)	5.15 (5.14 to 5.16)	-28.0 (-28.2 to -27.8)	6.7 (6.7 to 6.7)	5.0 (5.0 to 5.0)	-24.9 (-25.1 to -24.6)	9.18 (8.05 to 11.6)	4.84 (3.77 to 6.9)	-47.3 (-55.2 to -37.9)	8.6 (7.5 to 10.8)	4.7 (3.7 to 6.7)	-45.0 (-53.2 to -35.2)	128 (109 to 161)	135 (115 to 169)	119.7 (101.5 to 150.4)	131.1 (111.9 to 164.9)
Guyana	238 (237 to 239)	186 (184 to 187)	-21.9 (-22.6 to -21.3)	31.7 (31.5 to 31.8)	24.3 (24.1 to 24.4)	-23.3 (-24.0 to -22.7)	416 (332 to 531)	310 (237 to 426)	-25.6 (-37.3 to -9.3)	55.4 (44.2 to 70.6)	40.5 (30.9 to 55.7)	-26.9 (-38.4 to -10.9)	5,510 (3,960 to 7,870)	5,800 (4,000 to 8,290)	734.0 (527.7 to 1048.1)	758.7 (523.1 to 1084.4)
Haiti	7,680 (6,120 to 10,100)	4,820 (3,750 to 6,400)	-37.2 (-47.9 to -24.7)	74.6 (59.5 to 98.4)	37.5 (29.2 to 49.7)	-49.7 (-58.3 to -39.7)	13,800 (10,300 to 17,700)	11,800 (4,530 to 22,600)	-14.4 (-60.0 to 55.5)	133.8 (100.0 to 171.9)	91.7 (35.2 to 175.5)	-31.5 (-68.0 to 24.4)	166,000 (147,000 to 187,000)	213,000 (168,000 to 259,000)	1611.6 (1425.3 to 1820.1)	1659.1 (1305.3 to 2015.3)
Jamaica	506 (505 to 508)	427 (426 to 429)	-15.7 (-16.0 to -15.3)	18.3 (18.3 to 18.4)	15.3 (15.2 to 15.3)	-16.8 (-17.2 to -16.5)	1,000 (852 to 1,240)	1,060 (791 to 1,470)	5.6 (-15.2 to 28.6)	36.2 (30.8 to 44.8)	37.7 (28.2 to 52.4)	4.2 (-16.3 to 26.9)	8,810 (6,510 to 12,300)	13,200 (8,840 to 19,000)	319.0 (235.7 to 443.8)	472.8 (315.9 to 678.3)
Puerto Rico	421 (420 to 422)	208 (208 to 209)	-50.5 (-50.6 to -50.3)	11.1 (11.1 to 11.1)	6.3 (6.3 to 6.3)	-42.9 (-43.1 to -42.8)	567 (507 to 655)	461 (398 to 542)	-18.6 (-30.8 to -4.6)	14.9 (13.4 to 17.3)	14.0 (12.1 to 16.5)	-6.3 (-20.3 to 9.9)	4,780 (3,050 to 7,650)	4,540 (3,390 to 6,530)	126.0 (80.3 to 201.6)	137.8 (102.9 to 198.2)
Saint Kitts and Nevis	19.1 (12.8 to 26.6)	15.1 (11.6 to 19.9)	-21.3 (-31.4 to -3.7)	35.7 (23.9 to 49.6)	25.7 (19.7 to 33.9)	-28.1 (-37.3 to -12.1)	29.1 (23.5 to 36.2)	20 (16 to 24.6)	-31.1 (-37.8 to -23.2)	54.3 (43.9 to 67.6)	34.2 (27.3 to 42.0)	-37.1 (-43.2 to -29.9)	261 (246 to 277)	365 (340 to 391)	487.7 (459.5 to 517.2)	621.7 (579.1 to 666.6)
Saint Lucia	8.54 (8.52 to 8.55)	7.63 (7.62 to 7.64)	-10.7 (-10.9 to -10.4)	5.1 (5.0 to 5.1)	4.3 (4.3 to 4.3)	-15.1 (-15.2 to -14.8)	62 (52.3 to 86.8)	65.1 (50.8 to 90.5)	5.1 (-11.1 to 23.6)	36.7 (31.0 to 51.4)	36.7 (28.6 to 51.0)	-0.1 (-15.4 to 17.5)	106 (71.5 to 165)	129 (85.1 to 211)	62.9 (42.4 to 97.5)	72.9 (47.9 to 119.0)
Saint Vincent and the Grenadines	21.8 (21.7 to 21.9)	19.6 (19.5 to 19.7)	-10.0 (-10.7 to -9.4)	19.5 (19.4 to 19.6)	17.2 (17.1 to 17.2)	-12.1 (-12.7 to -11.5)	23.5 (19.8 to 31.8)	21.9 (17.2 to 30.7)	-6.7 (-20.9 to 9.8)	21.1 (17.8 to 28.6)	19.2 (15.1 to 26.9)	-8.9 (-22.8 to 7.3)	268 (179 to 419)	310 (212 to 488)	240.5 (160.9 to 376.2)	271.5 (185.9 to 427.7)
Suriname	125 (124 to 125)	98.8 (98.4 to 99.2)	-20.7 (-21.1 to -20.2)	23.1 (23.0 to 23.2)	17.1 (17.0 to 17.1)	-26.2 (-26.6 to -25.8)	200 (156 to 273)	246 (169 to 363)	22.8 (-6.1 to 53.5)	37.2 (28.9 to 50.7)	42.4 (29.1 to 62.7)	14.2 (-12.7 to 42.8)	2,840 (2,060 to 3,890)	4,250 (3,230 to 5,530)	526.4 (382.7 to 722.2)	732.9 (557.4 to 955.1)
Trinidad and Tobago	248 (248 to 249)	204 (203 to 205)	-17.7 (-18.1 to -17.4)	18.4 (18.4 to 18.5)	14.7 (14.6 to 14.7)	-20.4 (-20.8 to -20.1)	1,410 (1,230 to 1,680)	1,150 (938 to 1,390)	-18.8 (-30.2 to -6.0)	104.8 (91.5 to 124.9)	82.3 (67.3 to 100.0)	-21.5 (-32.5 to -9.1)	7,280 (6,300 to 8,680)	9,800 (8,730 to 11,400)	540.6 (467.3 to 644.2)	703.5 (626.9 to 816.7)
United States Virgin Islands	11.3 (11.2 to 11.3)	8.64 (8.6 to 8.67)	-23.4 (-23.8 to -23.0)	10.4 (10.4 to 10.5)	10.1 (10.0 to 10.1)	-3.8 (-4.3 to -3.3)	13.5 (12.1 to 16.1)	6.79 (5.38 to 9.55)	-49.8 (-58.1 to -38.7)	12.5 (11.3 to 14.9)	7.9 (6.3 to 11.1)	-36.9 (-47.3 to -23.1)	240 (173 to 318)	251 (188 to 331)	222.8 (159.9 to 295.0)	291.7 (219.1 to 385.7)
Colombia	2,830 (2,830 to 2,840)	2,830 (2,830 to 2,840)	0.0 (-0.3 to 0.4)	6.4 (6.4 to 6.4)	5.8 (5.8 to 5.8)	-9.3 (-9.5 to -8.9)	7,520 (5,630 to 9,870)	9,550 (6,070 to 13,900)	27.0 (-4.1 to 64.9)	16.9 (12.6 to 22.2)	19.5 (12.4 to 28.4)	15.2 (-13.0 to 49.6)	64,000 (44,700 to 90,100)	149,000 (107,000 to 198,000)	143.7 (100.5 to 202.4)	303.0 (219.0 to 402.6)
Costa Rica	179 (179 to 179)	198 (198 to 199)	10.7 (10.5 to 10.9)	4.1 (4.1 to 4.1)	4.2 (4.2 to 4.2)	2.3 (2.1 to 2.5)	393 (338 to 489)	421 (332 to 549)	7.0 (-8.2 to 32.6)	9.0 (7.7 to 11.2)	8.9 (7.0 to 11.6)	-1.1 (-15.1 to 22.5)	3,370 (2,320 to 4,980)	5,240 (3,660 to 7,480)	76.8 (52.9 to 113.5)	110.4 (77.1 to 157.4)
El Salvador	417 (415 to 418)	347 (345 to 348)	-16.9 (-17.2 to -16.5)	6.8 (6.8 to 6.9)	5.4 (5.4 to 5.4)	-21.5 (-21.8 to -21.2)	999 (750 to 1,390)	667 (473 to 969)	-33.2 (-53.6 to -12.9)	16.4 (12.3 to 22.8)	10.3 (7.3 to 15.0)	-37.0 (-56.2 to -17.7)	10,900 (7,690 to 15,400)	12,600 (8,440 to 18,400)	179.4 (126.3 to 253.5)	195.8 (130.8 to 285.0)
Guatemala	718 (714 to 721)	556 (554 to 558)	-22.5 (-23.0 to -22.1)	5.3 (5.2 to 5.3)	3.5 (3.5 to 3.5)	-33.1 (-33.5 to -32.8)	830 (621 to 1,220)	1,050 (684 to 1,760)	26.8 (-9.1 to 76.2)	6.1 (4.6 to 8.9)	6.7 (4.3 to 11.2)	9.5 (-21.5 to 52.2)	11,500 (7,350 to 17,300)	14,100 (8,470 to 22,700)	84.6 (54.0 to 126.9)	89.7 (53.7 to 143.7)
Honduras	213 (212 to 213)	206 (204 to 207)	-3.4 (-3.9 to -2.9)	2.7 (2.7 to 2.7)	2.0 (2.0 to 2.0)	-23.7 (-24.0 to -23.3)	193 (146 to 261)	248 (173 to 370)	28.6 (-3.8 to 82.6)	2.4 (1.8 to 3.3)	2.5 (1.7 to 3.7)	1.6 (-24.0 to 44.3)	2,310 (1,770 to 3,180)	3,740 (2,430 to 5,520)	28.9 (22.2 to 39.8)	37.0 (24.0 to 54.6)
Mexico	5,700 (5,690 to 5,700)	5,600 (5,590 to 5,600)	-1.8 (-1.9 to -1.6)	5.0 (5.0 to 5.0)	4.3 (4.3 to 4.3)	-12.7 (-12.8 to -12.6)	12,700 (11,100 to 15,000)	17,200 (14,000 to 21,700)	35.5 (21.8 to 54.3)	11.0 (9.7 to 13.0)	13.3 (10.8 to 16.8)	20.5 (8.2 to 37.2)	123,000 (91,600 to 163,000)	221,000 (163,000 to 291,000)	106.7 (79.7 to 141.9)	170.8 (126.4 to 224.9)
Nicaragua	171 (171 to 172)	214 (214 to 215)	25.0 (24.6 to 25.3)	3.0 (3.0 to 3.0)	3.2 (3.2 to 3.2)	7.5 (7.2 to 7.7)	434 (305 to 629)	877 (432 to 1,650)	101.9 (15.8 to 229.5)	7.6 (5.3 to 11.0)	13.2 (6.5 to 24.7)	73.6 (-0.4 to 183.3)	2,700 (1,690 to 4,050)	7,770 (4,430 to 11,900)	47.1 (29.5 to 70.7)	116.5 (66.4 to 178.5)
Panama	561 (559 to 563)	543 (541 to 546)	-3.2 (-3.6 to -2.7)	16.0 (16.0 to 16.1)	12.7 (12.6 to 12.7)	-21.0 (-21.4 to -20.6)	1,040 (853 to 1,340)	2,060 (1,550 to 2,880)	98.1 (73.5 to 124.8)	29.7 (24.4 to 38.3)	48.1 (36.2 to 67.0)	61.6 (41.5 to 83.3)	9,530 (6,650 to 13,400)	20,900 (14,600 to 30,300)	272.1 (189.9 to 381.6)	487.7 (340.4 to 705.5)
Venezuela (Bolivarian Republic of)	1,960 (1,960 to 1,970)	1,770 (1,770 to 1,780)	-9.8 (-10.2 to -9.5)	7.1 (7.1 to 7.1)	6.7 (6.6 to 6.7)	-5.9 (-6.2 to -5.5)	5,560 (4,710 to 7,250)	6,090 (4,780 to 8,100)	9.5 (-21.5 to 41.0)	20.0 (16.9 to 26.1)	22.9 (17.9 to 30.4)	14.3 (-18.0 to 47.2)	62,800 (48,400 to 79,600)	95,500 (76,300 to 113,000)	226.1 (174.0 to 286.5)	358.6 (286.6 to 424.6)
Brazil	15,600 (15,600 to 15,600)	15,000 (14,900 to 15,000)	-4.0 (-4.2 to -3.9)	7.9 (7.9 to 7.9)	6.8 (6.8 to 6.8)	-13.9 (-14.0 to -13.7)	37,800 (29,100 to 47,300)	52,600 (34,100 to 75,200)	39.2 (16.3 to 63.1)	19.1 (14.7 to 23.9)	23.9 (15.5 to 34.1)	24.9 (4.4 to 46.4)	347,000 (213,000 to 528,000)	696,000 (446,000 to 979,000)	175.7 (107.5 to 266.9)	316.1 (202.3 to 444.4)
Paraguay	238 (238 to 239)	276 (274 to 277)	15.8 (14.8 to 16.4)	3.9 (3.9 to 3.9)	3.8 (3.8 to 3.9)	-0.7 (-1.5 to -0.2)	525 (384 to 723)	797 (468 to 1,320)	51.8 (-1.8 to 133.2)	8.5 (6.3 to 11.8)	11.1 (6.5 to 18.4)	30.2 (-15.8 to 100.0)	4,560 (2,910 to 6,970)	9,010 (5,610 to 13,600)	74.2 (47.3 to 113.5)	125.6 (78.3 to 190.0)
South Asia	119,000 (95,000 to 150,000)	45,800 (34,400 to 67,800)	-61.6 (-71.4 to -45.3)	7.5 (6.0 to 9.4)	2.5 (1.9 to 3.7)	-67.0 (-75.5 to -52.9)	152,000 (116,000 to 198,000)	98,400 (59,800 to 172,000)	-35.4 (-56.5 to -0.1)	9.6 (7.3 to 12.5)	5.3 (3.2 to 9.3)	-44.5 (-62.6 to -14.1)	1,890,000 (1,640,000 to 2,170,000)	2,110,000 (1,770,000 to 2,570,000)	118.9 (103.3 to 136.4)	114.3 (95.9 to 139.4)
Cambodia	2,200 (1,800 to 2,790)	1,070 (801 to 1,440)	-51.3 (-60.0 to -38.2)	15.1 (12.4 to 19.2)	6.3 (4.7 to 8.4)	-58.5 (-65.9 to -47.3)	3,480 (2,650 to 4,680)	1,180 (824 to 1,670)	-66.0 (-72.7 to -59.6)	24.0 (18.3 to 32.2)	6.9 (4.8 to 9.8)	-71.0 (-76.7 to -65.6)	73,900 (66,200 to 81,400)	72,900 (65,100 to 80,400)	508.9 (455.6 to 560.3)	428.0 (382.1 to 471.8)
Indonesia	4,280 (4,170 to 4,450)	3,860 (3,760 to 4,000)	-9.9 (-11.6 to -7.9)	1.8 (1.7 to 1.8)	1.4 (1.3 to 1.4)	-22.0 (-23.4 to -20.2)	9,500 (7,860 to 12,900)	10,200 (7,500 to 15,500)	7.2 (-6.5 to 26.6)	3.9 (3.3 to 5.3)	3.7 (2.7 to 5.5)	-7.1 (-19.1 to 9.7)	77,400 (56,800 to 105,000)	133,000 (89,000 to 216,000)	32.0 (23.5 to 43.7)	47.8 (31.9 to 77.5)
Lao People's Democratic Republic	412 (244 to 630)	271 (177 to 387)	-34.2 (-52.9 to 5.5)	6.5 (3.8 to 9.9)	3.7 (2.4 to 5.2)	-43.4 (-59.5 to -9.2)	1,040 (841 to 1,310)	507 (377 to 668)	-51.0 (-57.4 to -46.1)	16.3 (13.2 to 20.6)	6.9 (5.1 to 9.1)	-57.8 (-63.3 to -53.6)	9,080 (8,170 to 10,100)	11,400 (10,400 to 12,400)	142.9 (128.6 to 158.4)	154.6 (140.7 to 168.7)
Malaysia	2,330 (2,320 to 2,340)	1,870 (1,860 to 1,880)	-19.8 (-20.2 to -19.4)	8.3 (8.2 to 8.3)	5.9 (5.8 to 5.9)	-28.9 (-29.3 to -28.6)	2,770 (2,190 to 3,600)	4,820 (3,420 to 6,690)	74.5 (50.2 to 98.0)	9.8 (7.8 to 12.8)	15.2 (10.8 to 21.0)	54.6 (33.1 to 75.4)	31,100 (20,900 to 47,000)	48,400 (31,800 to 71,200)	110.2 (74.0 to 166.9)	152.1 (100.0 to 224.0)
Maldives	3.75 (3.75 to 3.76)	5.18 (5.17 to 5.18)	37.9 (37.6 to 38.0)	1.1 (1.1 to 1.1)	1.0 (1.0 to 1.0)	-6.1 (-6.3 to -6.0)	1.86 (1.45 to 2.32)	3.04 (2.49 to 3.99)	63.4 (45.5 to 80.5)	0.5 (0.4 to 0.7)	0.6 (0.5 to 0.8)	11.3 (-0.9 to 23.0)	19.7 (15.9 to 25.6)	31.7 (21.5 to 49.7)	5.6 (4.5 to 7.3)	6.1 (4.2 to 9.6)
Mauritius	80.9 (80.7 to 81.1)	96.2 (95.8 to 96.6)	18.9 (18.3 to 19.5)	6.4 (6.4 to 6.4)	7.6 (7.5 to 7.6)	18.5 (17.9 to 19.1)	308 (228 to 360)	209 (164 to 277)	-32.2 (-49.0 to 4.8)	24.3 (18.0 to 28.4)	16.4 (12.9 to 21.8)	-32.5 (-49.2 to 4.5)	1,500 (1,050 to 2,100)	2,940 (2,300 to 4,110)	118.7 (83.2 to 165.5)	231.3 (180.8 to 323.2)
Myanmar	12,200 (10,100 to 14,700)	3,240 (2,540 to 4,090)	-73.4 (-78.7 to -64.4)	24.3 (20.1 to 29.4)	5.8 (4.5 to 7.3)	-76.4 (-81.1 to -68.4)	17,000 (12,900 to 21,600)	8,810 (6,900 to 11,200)	-48.1 (-52.6 to -42.7)	33.9 (25.8 to 43.1)	15.6 (12.2 to 19.9)	-53.9 (-57.9 to -49.1)	204,000 (181,000 to 226,000)	230,000 (205,000 to 254,000)	408.0 (361.6 to 451.7)	407.5 (362.7 to 450.1)
Philippines	4,560 (4,560 to 4,580)	4,070 (4,010 to 4,160)	-10.8 (-12.0 to -9.1)	4.8 (4.7 to 4.8)	3.6 (3.5 to 3.7)	-24.3 (-25.3 to -22.9)	18,000 (11,700 to 27,400)	47,300 (26,300 to 76,800)	162.8 (117.6 to 202.7)	18.7 (12.2 to 28.5)	41.7 (23.3 to 67.8)	123.0 (84.6 to 156.8)	89,600 (54,300 to 140,000)	333,000 (182,000 to 540,000)	93.3 (56.6 to 145.9)	293.7 (160.5 to 476.7)
Seychelles	6.28 (6.27 to 6.29)	6 (5.98 to 6.01)	-4.5 (-4.8 to -4.2)	6.7 (6.7 to 6.7)	5.7 (5.7 to 5.7)	-15.3 (-15.5 to -15.0)	5.85 (5.4 to 6.94)	4.15 (3.58 to 5.33)	-29.0 (-36.0 to -20.6)	6.3 (5.8 to 7.4)	3.9 (3.4 to 5.1)	-37.0 (-43.2 to -29.5)	60.7 (42.8 to 87.8)	52 (33.9 to 84.3)	64.9 (45.8 to 93.9)	49.4 (32.2 to 80.0)
Sri Lanka	172 (172 to 173)	153 (152 to 153)	-11.5 (-11.6 to -11.4)	0.8 (0.8 to 0.8)	0.7 (0.7 to 0.7)	-18.5 (-18.6 to -18.4)	153 (95.3 to 253)	248 (125 to 479)	62.4 (-9.0 to 132.2)	0.7 (0.5 to 1.2)	1.1 (0.6 to 2.2)	49.5 (-16.2 to 113.8)	1,380 (895 to 2,320)	2,530 (1,350 to 4,490)	6.7 (4.4 to 11.3)	11.4 (6.1 to 20.2)
Thailand	14,700 (14,600 to 14,800)	13,900 (13,800 to 14,000)	-5.3 (-6.3 to -4.4)	21.7 (21.6 to 21.8)	20.9 (20.8 to 21.0)	-3.8 (-4.7 to -2.8)	26,200 (17,300 to 43,800)	14,800 (9,770 to 23,000)	-43.5 (-50.9 to -36.3)	38.6 (25.5 to 64.6)	22.2 (14.6 to 34.5)	-42.6 (-50.1 to -35.3)	411,000 (303,000 to 526,000)	463,000 (354,000 to 608,000)	607.1 (447.1 to 775.9)	694.0 (530.3 to 912.3)
Timor-Leste	158 (110 to 217)	131 (103 to 165)	-16.9 (-28.7 to 6.1)	14.3 (9.9 to 19.6)	9.4 (7.4 to 11.8)	-34.3 (-43.7 to -16.2)	274 (227 to 334)	248 (203 to 301)	-9.4 (-17.1 to -0.8)	24.8 (20.6 to 30.2)	17.8 (14.5 to 21.5)	-28.4 (-34.5 to -21.6)	2,200 (2,010 to 2,380)	2,790 (2,540 to 3,020)	199.1 (182.0 to 215.9)	199.5 (181.9 to 215.8)
Viet Nam	9,590 (8,490 to 11,200)	4,680 (3,120 to 7,520)	-51.2 (-66.4 to -17.9)	10.7 (9.5 to 12.5)	4.7 (3.1 to 7.5)	-56.5 (-70.1 to -26.9)	18,300 (15,300 to 22,900)	14,000 (11,100 to 18,900)	-23.2 (-36.2 to -1.2)	20.4 (17.2 to 25.7)	14.0 (11.0 to 18.9)	-31.5 (-43.2 to -12.0)	167,000 (138,000 to 222,000)	248,000 (192,000 to 356,000)	186.8 (154.0 to 248.8)	247.0 (191.7 to 355.4)
Sub-Saharan Africa	907,000 (811,000 to 1,050,000)	515,000 (467,000 to 581,000)	-43.2 (-47.4 to -38.3)	106.5 (95.2 to 123.5)	45.5 (41.2 to 51.3)	-57.3 (-60.5 to -53.6)	1,500,000 (1,400,000 to 1,660,000)	978,000 (820,000 to 1,150,000)	-35.0 (-43.0 to -25.0)	176.7 (164.9 to 194.7)	86.3 (72.4 to 101.3)	-51.2 (-57.2 to -43.6)	21,900,000 (21,500,000 to 22,500,000)	29,100,000 (28,000,000 to 30,400,000)	2575.3 (2522.2 to 2637.9)	2565.2 (2466.7 to 2685.6)
Angola	9,320 (6,110 to 13,600)	17,800 (11,800 to 27,900)	91.3 (39.7 to 171.4)	42.7 (28.0 to 62.2)	54.5 (36.2 to 85.4)	27.6 (-6.8 to 81.1)	28,900 (20,700 to 38,200)	59,200 (27,400 to 110,000)	104.9 (8.0 to 286.0)	132.4 (94.8 to 175.2)	181.0 (83.9 to 337.1)	36.7 (-28.0 to 157.5)	193,000 (127,000 to 258,000)	478,000 (334,000 to 637,000)	884.5 (580.1 to 1183.1)	1461.2 (1021.3 to 1948.2)
Central African Republic	8,400 (6,700 to 10,800)	4,370 (3,240 to 6,670)	-47.9 (-62.4 to -29.9)	182.5 (145.7 to 233.7)	79.8 (59.0 to 121.6)	-56.3 (-68.4 to -41.2)	11,100 (8,720 to 14,300)	6,070 (1,930 to 14,600)	-45.5 (-78.4 to 28.4)	242.0 (189.5 to 311.0)	110.7 (35.2 to 266.8)	-54.3 (-81.9 to 7.8)	141,000 (122,000 to 159,000)	129,000 (90,700 to 178,000)	3071.9 (2650.5 to 3457.6)	2344.5 (1653.9 to 3246.5)
Congo	4,280 (3,250 to 5,650)	4,230 (3,170 to 6,100)	-1.2 (-28.8 to 35.4)	102.0 (77.5 to 134.7)	78.5 (58.7 to 113.1)	-23.1 (-44.6 to 5.4)	7,660 (5,240 to 10,700)	6,810 (2,600 to 16,000)	-11.1 (-58.3 to 77.6)	182.6 (124.9 to 254.1)	126.4 (48.2 to 297.5)	-30.8 (-67.6 to 38.2)	84,900 (70,300 to 100,000)	106,000 (73,800 to 155,000)	2023.6 (1675.4 to 2393.4)	1971.0 (1368.2 to 2879.7)
Democratic Republic of the Congo	34,000 (27,000 to 42,900)	6,430 (5,180 to 8,270)	-81.1 (-86.2 to -74.6)	50.8 (40.3 to 64.1)	7.1 (5.8 to 9.2)	-85.9 (-89.7 to -81.1)	32,500 (23,400 to 42,700)	5,910 (3,470 to 9,850)	-81.8 (-87.4 to -72.6)	48.6 (34.9 to 63.7)	6.6 (3.9 to 10.9)	-86.5 (-90.6 to -79.6)	483,000 (394,000 to 567,000)	383,000 (305,000 to 472,000)	720.5 (587.7 to 846.7)	425.1 (338.5 to 523.8)
Equatorial Guinea	1,470 (1,040 to 2,090)	1,940 (1,200 to 3,620)	32.2 (-18.6 to 142.7)	142.8 (101.0 to 202.8)	128.3 (79.0 to 239.4)	-10.1 (-44.6 to 65.1)	4,870 (3,070 to 7,070)	8,290 (1,650 to 22,600)	70.3 (-49.1 to 249.6)	473.0 (298.6 to 687.2)	548.0 (109.1 to 1492.7)	15.9 (-65.4 to 137.8)	32,500 (24,000 to 43,000)	87,000 (45,300 to 150,000)	3163.5 (2331.7 to 4180.8)	5752.1 (2992.3 to 9917.5)
Gabon	1,540 (1,130 to 2,200)	1,070 (774 to 1,550)	-30.4 (-49.4 to -4.2)	102.7 (75.3 to 146.7)	59.0 (42.6 to 85.3)	-42.6 (-58.2 to -21.0)	3,910 (2,790 to 5,340)	2,140 (764 to 5,640)	-45.3 (-74.5 to 18.0)	261.3 (185.9 to 356.1)	117.9 (42.1 to 310.7)	-54.9 (-79.0 to -2.7)	39,800 (30,500 to 50,300)	55,500 (38,700 to 78,300)	2659.9 (2033.8 to 3356.5)	3056.7 (2129.1 to 4312.7)
Burundi	6,490 (5,150 to 8,210)	1,720 (1,360 to 2,240)	-73.4 (-79.7 to -64.7)	69.7 (55.4 to 88.2)	13.0 (10.3 to 16.9)	-81.3 (-85.7 to -75.1)	4,320 (3,140 to 5,890)	752 (404 to 1,440)	-82.6 (-88.7 to -73.1)	46.4 (33.8 to 63.3)	5.7 (3.1 to 10.9)	-87.7 (-92.1 to -81.1)	115,000 (95,400 to 137,000)	91,400 (77,000 to 112,000)	1233.9 (1024.8 to 1466.3)	691.6 (582.8 to 849.2)
Comoros	2.84 (1.36 to 5.15)	1.25 (0.599 to 2.03)	-55.9 (-73.5 to -20.4)	0.4 (0.2 to 0.8)	0.2 (0.1 to 0.3)	-62.0 (-77.1 to -31.3)	7.18 (3.2 to 11.5)	2 (0.727 to 3.56)	-72.1 (-84.6 to -56.5)	1.1 (0.5 to 1.8)	0.3 (0.1 to 0.5)	-75.9 (-86.7 to -62.4)	70.1 (44 to 92.1)	84.1 (46.2 to 117)	10.9 (6.9 to 14.3)	11.3 (6.2 to 15.7)
Djibouti	1,020 (750 to 1,280)	852 (565 to 1,240)	-16.2 (-36.1 to 14.3)	113.6 (83.9 to 143.6)	67.7 (44.9 to 98.9)	-40.4 (-54.6 to -18.8)	1,160 (640 to 1,860)	1,040 (361 to 2,290)	-10.5 (-51.9 to 51.0)	129.5 (71.6 to 207.8)	82.4 (28.7 to 181.9)	-36.4 (-65.9 to 7.2)	14,500 (9,610 to 21,300)	15,700 (8,620 to 28,500)	1621.4 (1075.1 to 2380.5)	1243.9 (684.6 to 2266.8)
Eritrea	1,790 (1,290 to 2,450)	930 (678 to 1,290)	-48.1 (-57.9 to -34.3)	33.5 (24.2 to 45.8)	14.1 (10.3 to 19.6)	-58.0 (-65.9 to -46.8)	1,650 (1,020 to 2,410)	881 (439 to 1,590)	-46.6 (-62.7 to -24.7)	30.9 (19.1 to 45.1)	13.3 (6.7 to 24.1)	-56.8 (-69.8 to -39.0)	30,500 (22,600 to 40,300)	23,500 (17,700 to 31,500)	570.0 (423.6 to 753.8)	356.7 (268.6 to 477.5)
Ethiopia	24,200 (18,500 to 33,300)	14,800 (11,300 to 19,900)	-38.8 (-50.5 to -22.6)	28.4 (21.8 to 39.1)	13.6 (10.3 to 18.3)	-52.1 (-61.3 to -39.5)	46,400 (34,400 to 61,900)	22,300 (13,000 to 45,800)	-52.0 (-66.2 to -20.1)	54.5 (40.4 to 72.7)	20.4 (11.9 to 42.0)	-62.5 (-73.6 to -37.5)	671,000 (539,000 to 810,000)	716,000 (569,000 to 915,000)	788.3 (633.1 to 951.5)	657.1 (522.2 to 839.5)
Kenya	76,300 (68,200 to 88,800)	31,800 (27,700 to 36,600)	-58.4 (-64.3 to -50.8)	187.5 (167.6 to 218.1)	63.5 (55.4 to 73.2)	-66.2 (-71.0 to -60.0)	81,100 (68,700 to 95,500)	35,500 (26,300 to 45,900)	-56.2 (-63.0 to -47.5)	199.2 (168.7 to 234.6)	70.9 (52.6 to 91.6)	-64.4 (-69.9 to -57.4)	1,660,000 (1,540,000 to 1,790,000)	1,560,000 (1,420,000 to 1,700,000)	4067.2 (3778.5 to 4388.3)	3115.7 (2840.4 to 3386.6)
Madagascar	1,800 (1,120 to 2,740)	2,740 (1,500 to 4,500)	52.0 (8.2 to 115.2)	8.4 (5.2 to 12.8)	9.6 (5.2 to 15.8)	14.0 (-18.8 to 61.5)	3,760 (2,070 to 6,070)	6,070 (2,300 to 12,900)	61.4 (-6.7 to 148.0)	17.6 (9.6 to 28.3)	21.3 (8.1 to 45.3)	21.1 (-30.0 to 86.1)	26,600 (14,400 to 41,500)	50,000 (26,300 to 82,300)	124.1 (67.3 to 193.4)	175.1 (92.2 to 288.3)
Malawi	28,600 (24,000 to 37,000)	17,600 (14,900 to 20,900)	-38.5 (-49.9 to -26.3)	198.0 (165.9 to 255.7)	90.6 (76.8 to 107.2)	-54.3 (-62.7 to -45.2)	73,400 (67,000 to 79,300)	29,100 (18,600 to 43,900)	-60.3 (-74.0 to -41.7)	507.4 (463.3 to 548.5)	149.7 (95.4 to 225.9)	-70.5 (-80.7 to -56.6)	891,000 (847,000 to 942,000)	1,160,000 (1,060,000 to 1,270,000)	6164.8 (5858.6 to 6513.5)	5969.9 (5464.6 to 6525.0)
Mozambique	58,400 (53,600 to 63,000)	40,500 (36,100 to 47,000)	-30.6 (-40.4 to -16.7)	254.4 (233.7 to 274.6)	130.3 (116.1 to 151.4)	-48.8 (-56.0 to -38.5)	167,000 (154,000 to 181,000)	112,000 (48,200 to 234,000)	-33.1 (-71.2 to 39.6)	728.5 (670.3 to 791.1)	359.8 (155.2 to 753.3)	-50.6 (-78.8 to 3.1)	1,340,000 (1,230,000 to 1,450,000)	2,160,000 (1,770,000 to 2,640,000)	5833.1 (5346.1 to 6338.7)	6936.3 (5701.5 to 8503.6)
Rwanda	5,170 (4,200 to 6,490)	3,970 (3,200 to 5,020)	-23.2 (-34.4 to -11.3)	49.6 (40.3 to 62.2)	29.9 (24.1 to 37.8)	-39.6 (-48.5 to -30.3)	13,100 (10,700 to 16,500)	7,020 (3,620 to 12,900)	-46.4 (-68.7 to -15.0)	125.6 (103.0 to 157.9)	52.9 (27.3 to 97.2)	-57.9 (-75.4 to -33.2)	212,000 (191,000 to 234,000)	253,000 (209,000 to 298,000)	2030.6 (1828.0 to 2245.1)	1906.0 (1575.2 to 2243.2)
Somalia	3,360 (1,730 to 5,590)	2,570 (1,260 to 4,460)	-23.5 (-41.4 to 8.3)	22.6 (11.7 to 37.6)	11.9 (5.8 to 20.6)	-47.3 (-59.7 to -25.5)	4,920 (2,110 to 9,290)	3,770 (1,300 to 8,890)	-23.3 (-50.5 to 24.4)	33.1 (14.2 to 62.5)	17.5 (6.0 to 41.2)	-47.2 (-65.9 to -14.4)	46,500 (22,800 to 84,600)	38,400 (16,900 to 75,400)	312.4 (153.1 to 569.1)	177.7 (78.4 to 348.9)
South Sudan	6,990 (3,490 to 12,900)	3,440 (1,480 to 7,860)	-50.8 (-68.9 to -6.8)	74.5 (37.2 to 137.4)	35.6 (15.3 to 81.2)	-52.3 (-69.9 to -9.6)	11,900 (4,610 to 22,400)	7,620 (1,340 to 21,500)	-36.2 (-76.0 to 24.2)	127.4 (49.1 to 239.1)	78.7 (13.9 to 222.4)	-38.2 (-76.8 to 20.4)	99,400 (41,500 to 185,000)	120,000 (45,300 to 236,000)	1060.8 (442.9 to 1973.9)	1236.1 (468.7 to 2439.8)
Uganda	49,200 (40,200 to 62,100)	25,000 (21,000 to 31,800)	-49.3 (-59.7 to -36.9)	150.9 (123.1 to 190.4)	57.7 (48.6 to 73.4)	-61.8 (-69.7 to -52.5)	109,000 (96,900 to 121,000)	59,100 (28,800 to 110,000)	-46.0 (-73.3 to -0.3)	335.3 (296.8 to 372.0)	136.4 (66.6 to 253.0)	-59.3 (-79.9 to -24.9)	1,140,000 (1,090,000 to 1,210,000)	1,550,000 (1,350,000 to 1,800,000)	3505.7 (3327.0 to 3693.8)	3588.2 (3111.3 to 4162.3)
United Republic of Tanzania	69,000 (57,100 to 85,900)	33,900 (28,000 to 42,100)	-50.8 (-59.0 to -40.2)	155.0 (128.1 to 192.9)	58.1 (47.9 to 72.1)	-62.5 (-68.8 to -54.4)	74,300 (58,600 to 92,300)	32,100 (13,000 to 64,900)	-56.8 (-80.6 to -20.8)	166.8 (131.5 to 207.2)	54.9 (22.3 to 111.1)	-67.1 (-85.2 to -39.6)	1,450,000 (1,360,000 to 1,540,000)	2,360,000 (1,830,000 to 3,320,000)	3264.1 (3055.0 to 3467.3)	4043.0 (3131.0 to 5683.5)
Zambia	26,700 (22,700 to 33,500)	20,800 (17,800 to 24,500)	-22.1 (-36.3 to -8.3)	193.9 (165.1 to 243.1)	106.4 (91.4 to 125.3)	-45.1 (-55.1 to -35.3)	75,700 (69,200 to 82,200)	37,600 (22,000 to 60,400)	-50.4 (-72.3 to -16.9)	549.9 (502.9 to 597.0)	192.5 (112.8 to 309.8)	-65.0 (-80.5 to -41.4)	984,000 (936,000 to 1,040,000)	1,370,000 (1,250,000 to 1,490,000)	7150.0 (6804.1 to 7536.3)	7017.8 (6405.6 to 7655.8)
Botswana	7,510 (6,310 to 9,650)	5,230 (4,260 to 6,540)	-30.3 (-43.9 to -15.5)	374.8 (315.2 to 481.8)	218.6 (177.9 to 273.3)	-41.7 (-53.1 to -29.3)	13,700 (10,900 to 17,300)	6,020 (3,110 to 10,800)	-55.9 (-73.1 to -26.8)	681.6 (543.2 to 861.4)	251.4 (130.0 to 452.9)	-63.1 (-77.5 to -38.7)	317,000 (300,000 to 333,000)	357,000 (311,000 to 414,000)	15808.6 (14996.9 to 16627.2)	14907.3 (12979.7 to 17286.9)
Eswatini	7,150 (5,940 to 9,160)	2,970 (2,520 to 3,530)	-58.5 (-69.1 to -46.0)	663.9 (551.7 to 851.1)	256.7 (218.1 to 305.8)	-61.3 (-71.2 to -49.7)	14,600 (13,400 to 16,000)	4,260 (2,300 to 7,150)	-70.9 (-85.0 to -49.1)	1359.0 (1242.5 to 1489.9)	368.6 (199.1 to 619.0)		191,000 (179,000 to 202,000)	207,000 (188,000 to 227,000)	17779.3 (16634.3 to 18764.7)	17902.0 (16300.8 to 19657.3)
Lesotho	9,040 (7,700 to 11,500)	6,740 (5,800 to 7,900)	-25.4 (-38.4 to -13.7)	495.7 (422.2 to 630.8)	359.8 (309.6 to 421.5)	-27.4 (-40.1 to -16.0)	23,500 (21,600 to 25,600)	16,000 (10,400 to 23,200)	-32.1 (-57.4 to 0.1)	1288.6 (1186.0 to 1401.4)	851.7 (554.6 to 1239.9)	-33.9 (-58.5 to -2.6)	305,000 (290,000 to 322,000)	362,000 (332,000 to 395,000)	16736.9 (15918.8 to 17650.7)	19334.6 (17735.3 to 21057.0)
Namibia	4,570 (3,770 to 5,810)	2,910 (2,470 to 3,540)	-36.2 (-50.4 to -22.8)	216.3 (178.5 to 275.3)	119.8 (101.7 to 145.7)	-44.6 (-56.9 to -33.0)	12,200 (11,100 to 13,400)	4,440 (3,150 to 6,020)	-63.7 (-74.2 to -50.7)	579.9 (524.8 to 632.9)	182.8 (129.8 to 247.6)	-68.5 (-77.6 to -57.2)	177,000 (164,000 to 193,000)	204,000 (189,000 to 219,000)	8395.9 (7786.6 to 9164.5)	8388.0 (7790.0 to 9000.0)
South Africa	214,000 (206,000 to 222,000)	96,000 (92,000 to 100,000)	-55.2 (-56.5 to -53.7)	422.1 (406.1 to 436.5)	168.9 (161.7 to 176.6)	-60.0 (-61.2 to -58.7)	286,000 (250,000 to 337,000)	234,000 (168,000 to 306,000)	-18.5 (-34.3 to -1.6)	564.2 (491.7 to 662.7)	410.7 (295.9 to 538.1)	-27.2 (-41.3 to -12.2)	6,110,000 (5,790,000 to 6,390,000)	9,120,000 (8,630,000 to 9,610,000)	12024.7 (11401.9 to 12584.8)	16048.5 (15178.7 to 16910.1)
Zimbabwe	48,700 (42,700 to 57,800)	19,900 (16,800 to 23,300)	-59.1 (-66.6 to -51.7)	372.5 (326.4 to 442.0)	127.7 (107.8 to 149.5)	-65.7 (-72.0 to -59.5)	80,600 (74,700 to 86,700)	20,300 (14,000 to 28,800)	-74.8 (-82.4 to -63.8)	616.6 (571.5 to 663.3)	130.2 (89.9 to 184.8)	-78.9 (-85.2 to -69.7)	1,280,000 (1,220,000 to 1,330,000)	1,300,000 (1,210,000 to 1,380,000)	9763.8 (9362.4 to 10180.2)	8304.2 (7767.6 to 8864.9)
Benin	1,960 (1,520 to 2,520)	2,080 (1,570 to 2,800)	6.2 (-17.7 to 30.3)	20.8 (16.2 to 26.8)	15.4 (11.6 to 20.7)	-26.1 (-42.7 to -9.2)	5,730 (4,280 to 7,410)	2,990 (1,480 to 5,730)	-47.8 (-72.5 to -9.8)	61.0 (45.6 to 78.8)	22.2 (11.0 to 42.4)	-63.6 (-80.8 to -37.2)	61,300 (51,200 to 71,800)	77,900 (62,000 to 97,300)	651.7 (544.4 to 764.0)	576.8 (458.9 to 720.5)
Burkina Faso	5,300 (4,290 to 6,550)	2,410 (1,900 to 3,190)	-54.6 (-60.9 to -47.2)	31.5 (25.5 to 39.0)	10.6 (8.4 to 14.0)	-66.5 (-71.1 to -61.1)	5,820 (3,770 to 7,850)	1,830 (698 to 4,080)	-68.5 (-82.9 to -47.9)	34.7 (22.5 to 46.7)	8.1 (3.1 to 17.9)	-76.8 (-87.4 to -61.6)	114,000 (95,900 to 137,000)	92,800 (73,800 to 116,000)	676.3 (571.1 to 813.5)	407.6 (324.2 to 511.1)
Cabo Verde	94.9 (46.3 to 178)	46.7 (23 to 111)	-50.8 (-72.4 to -10.1)	18.6 (9.1 to 34.9)	8.3 (4.1 to 19.9)	-55.1 (-74.9 to -18.0)	158 (65.6 to 350)	90.2 (19.5 to 390)	-42.8 (-77.0 to 31.1)	31.0 (12.9 to 68.7)	16.1 (3.5 to 69.7)	-47.9 (-79.0 to 19.5)	2,680 (1,490 to 4,400)	3,200 (1,550 to 6,890)	525.3 (292.3 to 863.2)	571.9 (276.3 to 1232.6)
Cameroon	29,400 (23,000 to 37,300)	18,300 (15,600 to 22,000)	-37.7 (-48.8 to -20.0)	133.1 (104.1 to 169.2)	57.6 (49.0 to 69.4)	-56.8 (-64.5 to -44.4)	51,600 (41,000 to 64,800)	29,500 (17,500 to 50,300)	-42.8 (-63.0 to -11.3)	233.9 (185.8 to 293.6)	92.9 (55.2 to 158.2)	-60.3 (-74.3 to -38.4)	593,000 (536,000 to 650,000)	704,000 (614,000 to 821,000)	2691.0 (2428.1 to 2947.1)	2215.6 (1932.4 to 2584.5)
Chad	3,510 (2,230 to 5,640)	2,800 (1,730 to 4,420)	-20.3 (-42.3 to 12.6)	29.7 (18.9 to 47.8)	15.7 (9.8 to 24.9)	-47.0 (-61.7 to -25.1)	8,870 (5,860 to 12,800)	5,360 (2,220 to 10,600)	-39.6 (-66.4 to 7.5)	75.2 (49.7 to 108.5)	30.2 (12.5 to 59.8)	-59.9 (-77.7 to -28.6)	93,900 (65,600 to 129,000)	127,000 (91,400 to 169,000)	795.9 (556.5 to 1091.1)	716.8 (514.7 to 950.8)
Cote d'lvoire	32,000 (24,200 to 41,100)	11,400 (9,390 to 13,900)	-64.5 (-72.4 to -50.1)	148.8 (112.6 to 191.1)	40.9 (33.7 to 49.7)	-72.5 (-78.7 to -61.5)	37,400 (29,200 to 47,800)	12,800 (6,480 to 23,600)	-65.9 (-78.9 to -46.4)	173.9 (135.7 to 221.8)	45.8 (23.3 to 84.7)	-73.7 (-83.7 to -58.6)	570,000 (500,000 to 642,000)	506,000 (422,000 to 590,000)	2648.4 (2321.4 to 2983.4)	1816.0 (1513.1 to 2118.6)
Gambia	975 (634 to 1,440)	1,170 (722 to 1,860)	19.8 (-6.7 to 61.2)	54.6 (35.5 to 80.8)	48.8 (30.1 to 77.9)	-10.7 (-30.5 to 20.2)	2,360 (1,350 to 3,530)	2,820 (1,180 to 5,680)	19.7 (-32.1 to 98.5)	132.2 (75.6 to 197.8)	118.0 (49.1 to 237.4)	-10.8 (-49.4 to 48.0)	19,800 (12,500 to 27,600)	33,100 (19,900 to 50,000)	1107.8 (702.6 to 1547.8)	1380.9 (831.5 to 2087.3)
Ghana	17,600 (14,000 to 22,500)	14,700 (10,900 to 20,400)	-16.6 (-24.8 to -5.1)	69.2 (55.0 to 88.5)	42.8 (31.8 to 59.7)	-38.2 (-44.2 to -29.7)	27,700 (19,800 to 37,500)	23,700 (13,400 to 40,200)	-14.5 (-40.7 to 24.4)	109.2 (78.0 to 147.6)	69.1 (39.0 to 117.4)	-36.7 (-56.1 to -7.8)	314,000 (254,000 to 383,000)	394,000 (311,000 to 487,000)	1238.3 (1002.2 to 1507.3)	1149.9 (908.8 to 1423.1)
Guinea	3,350 (2,580 to 4,500)	3,090 (2,360 to 4,050)	-7.7 (-22.6 to 11.7)	33.7 (25.9 to 45.2)	23.0 (17.5 to 30.2)	-31.6 (-42.7 to -17.2)	8,960 (6,610 to 11,600)	6,060 (2,990 to 10,400)	-32.3 (-60.7 to 7.0)	90.0 (66.4 to 117.0)	45.1 (22.3 to 77.8)	-49.8 (-70.9 to -20.7)	88,500 (72,000 to 108,000)	122,000 (95,800 to 151,000)	889.4 (723.1 to 1082.9)	907.8 (713.7 to 1124.6)
Guinea-Bissau	930 (419 to 1,640)	1,410 (594 to 2,610)	51.4 (10.9 to 109.0)	59.2 (26.6 to 104.0)	68.3 (28.8 to 126.4)	15.4 (-15.5 to 59.3)	3,270 (712 to 5,970)	4,830 (302 to 12,500)	47.7 (-59.0 to 167.4)	208.0 (45.3 to 379.9)	234.1 (14.6 to 606.9)	12.6 (-68.7 to 103.7)	24,000 (7,530 to 42,800)	47,300 (9,230 to 94,200)	1525.1 (479.0 to 2723.6)	2291.3 (447.4 to 4566.2)
Liberia	2,150 (1,580 to 2,870)	1,410 (1,080 to 1,900)	-34.3 (-49.5 to -6.0)	53.5 (39.5 to 71.5)	25.8 (19.7 to 34.9)	-51.7 (-62.9 to -30.9)	3,630 (2,710 to 4,800)	2,000 (929 to 4,120)	-45.0 (-68.3 to -8.3)	90.5 (67.6 to 119.7)	36.6 (17.0 to 75.5)	-59.5 (-76.7 to -32.6)	38,400 (30,700 to 46,300)	47,100 (35,800 to 65,400)	955.9 (765.0 to 1153.3)	862.5 (656.6 to 1198.3)
Mali	4,420 (3,260 to 6,070)	4,600 (3,210 to 7,520)	4.2 (-20.2 to 45.4)	27.5 (20.3 to 37.8)	19.1 (13.3 to 31.2)	-30.6 (-46.8 to -3.2)	9,380 (6,690 to 12,600)	7,730 (3,980 to 13,700)	-17.6 (-48.0 to 20.1)	58.4 (41.7 to 78.6)	32.0 (16.5 to 56.7)	-45.1 (-65.4 to -20.0)	109,000 (90,900 to 132,000)	129,000 (96,800 to 170,000)	679.2 (566.2 to 824.4)	534.4 (401.8 to 706.3)
Mauritania	3.85 (1.96 to 5.14)	2.59 (1.16 to 3.5)	-32.5 (-51.2 to -15.5)	0.1 (0.1 to 0.2)	0.1 (0.0 to 0.1)	-48.3 (-62.7 to -35.3)	124 (34 to 316)	30.5 (2.74 to 158)	-75.4 (-94.9 to -24.9)	3.7 (1.0 to 9.4)	0.7 (0.1 to 3.6)	-81.2 (-96.1 to -42.5)	480 (170 to 611)	375 (153 to 445)	14.3 (5.0 to 18.2)	8.5 (3.5 to 10.1)
Niger	2,400 (1,530 to 3,470)	988 (580 to 1,700)	-58.9 (-69.7 to -39.0)	14.6 (9.3 to 21.1)	3.9 (2.3 to 6.8)	-73.0 (-80.1 to -59.9)	2,580 (1,400 to 4,240)	835 (292 to 2,090)	-67.7 (-82.0 to -43.6)	15.7 (8.5 to 25.8)	3.3 (1.2 to 8.3)	-78.8 (-88.2 to -63.0)	42,100 (26,300 to 60,600)	36,700 (24,000 to 55,800)	256.3 (159.8 to 368.9)	146.5 (96.0 to 223.0)
Nigeria	83,400 (62,700 to 109,000)	75,000 (57,700 to 96,900)	-10.1 (-21.6 to 4.9)	49.7 (37.4 to 65.0)	32.4 (25.0 to 41.9)	-34.8 (-43.2 to -23.9)	131,000 (117,000 to 146,000)	141,000 (115,000 to 176,000)	7.7 (-9.3 to 33.6)	78.0 (69.9 to 87.0)	60.9 (49.7 to 76.1)	-21.9 (-34.2 to -3.1)	1,620,000 (1,440,000 to 1,810,000)	2,240,000 (2,040,000 to 2,490,000)	967.4 (861.1 to 1080.4)	968.7 (881.9 to 1077.6)
Sao Tome and Principe	0.137 (0.0932 to 0.219)	0.163 (0.116 to 0.231)	19.2 (-24.0 to 81.6)	0.1 (0.1 to 0.1)	0.1 (0.1 to 0.1)	-2.7 (-37.9 to 48.2)	4.47 (1.57 to 8.82)	1.74 (0.878 to 2.83)	-61.1 (-84.1 to 21.7)	2.5 (0.9 to 5.0)	0.8 (0.4 to 1.3)	-68.2 (-87.0 to -0.6)	14.6 (10.3 to 19.2)	23.9 (19.2 to 28.9)	8.3 (5.8 to 10.9)	11.0 (8.8 to 13.4)
Senegal	1,780 (1,140 to 2,710)	1,280 (857 to 1,920)	-27.9 (-47.0 to -5.5)	14.1 (9.1 to 21.5)	8.1 (5.4 to 12.1)	-42.6 (-57.8 to -24.8)	4,630 (3,110 to 6,440)	2,190 (878 to 4,370)	-52.7 (-75.5 to -25.5)	36.7 (24.7 to 51.0)	13.8 (5.5 to 27.5)	-62.4 (-80.5 to -40.7)	50,500 (36,300 to 66,900)	55,800 (41,100 to 74,100)	400.2 (287.3 to 530.0)	351.5 (259.4 to 467.0)
Sierra Leone	2,380 (1,730 to 3,270)	1,700 (1,260 to 2,300)	-28.5 (-48.3 to -3.3)	37.5 (27.3 to 51.4)	19.2 (14.2 to 26.0)	-48.8 (-62.9 to -30.7)	5,110 (3,640 to 6,710)	3,440 (1,550 to 6,800)	-32.8 (-64.0 to 11.4)	80.5 (57.3 to 105.6)	38.8 (17.5 to 76.7)	-51.9 (-74.2 to -20.2)	48,500 (38,700 to 59,400)	73,400 (54,100 to 99,900)	763.8 (608.6 to 934.4)	828.3 (609.9 to 1127.2)
Togo	5,770 (4,170 to 7,580)	2,250 (1,600 to 3,100)	-61.0 (-69.1 to -48.6)	90.3 (65.2 to 118.6)	26.8 (19.2 to 37.0)	-70.3 (-76.4 to -60.7)	7,930 (5,740 to 10,200)	2,960 (1,530 to 5,120)	-62.7 (-75.3 to -42.3)	124.1 (89.9 to 159.5)	35.3 (18.3 to 61.1)	-71.5 (-81.2 to -55.9)	104,000 (79,200 to 129,000)	112,000 (87,600 to 136,000)	1623.0 (1240.1 to 2022.5)	1334.1 (1046.7 to 1629.5)
High-income	17,400 (17,400 to 17,400)	12,200 (12,200 to 12,200)	-29.6 (-29.7 to -29.6)	1.7 (1.7 to 1.7)	1.1 (1.1 to 1.1)	-33.2 (-33.2 to -33.1)	106,000 (77,500 to 137,000)	110,000 (67,800 to 151,000)	3.9 (-18.9 to 15.9)	10.2 (7.5 to 13.2)	10.1 (6.2 to 13.8)	-1.3 (-23.0 to 10.1)	2,390,000 (1,580,000 to 3,190,000)	3,130,000 (2,040,000 to 4,190,000)	230.1 (152.2 to 307.5)	287.1 (186.9 to 383.6)
Australia	98.2 (98.1 to 98.2)	65 (64.9 to 65.2)	-33.7 (-33.8 to -33.6)	0.5 (0.5 to 0.5)	0.3 (0.3 to 0.3)	-44.6 (-44.7 to -44.5)	1,030 (630 to 1,540)	1,650 (978 to 2,440)	61.1 (41.4 to 85.5)	4.8 (2.9 to 7.2)	6.4 (3.8 to 9.5)	34.8 (18.3 to 55.2)	13,500 (9,100 to 17,700)	18,700 (12,000 to 25,500)	62.8 (42.2 to 81.9)	72.4 (46.4 to 98.7)
New Zealand	13.4 (13.4 to 13.5)	8.7 (8.7 to 8.71)	-35.3 (-35.3 to -35.2)	0.3 (0.3 to 0.3)	0.2 (0.2 to 0.2)	-44.9 (-45.0 to -44.8)	103 (59.8 to 154)	113 (58 to 184)	9.4 (-13.9 to 39.8)	2.4 (1.4 to 3.5)	2.2 (1.1 to 3.6)	-6.9 (-26.7 to 19.0)	2,090 (1,330 to 2,930)	3,370 (2,030 to 4,780)	47.6 (30.3 to 66.5)	65.1 (39.3 to 92.5)
Brunei Darussalam	2.87 (2.87 to 2.87)	4.35 (4.34 to 4.35)	51.6 (51.4 to 51.7)	0.7 (0.7 to 0.7)	1.0 (1.0 to 1.0)	32.6 (32.5 to 32.8)	22 (13.6 to 33.5)	26.8 (14.3 to 44.9)	21.8 (-3.5 to 43.5)	5.6 (3.4 to 8.5)	5.9 (3.2 to 9.9)	6.6 (-15.6 to 25.5)	250 (150 to 383)	503 (289 to 798)	63.4 (38.1 to 97.1)	111.4 (64.2 to 176.9)
Japan	211 (211 to 212)	176 (176 to 176)	-16.6 (-16.7 to -16.5)	0.2 (0.2 to 0.2)	0.1 (0.1 to 0.1)	-15.1 (-15.2 to -15.0)	2,560 (1,600 to 3,660)	2,890 (1,270 to 4,530)	12.9 (-33.7 to 40.7)	2.0 (1.2 to 2.8)	2.3 (1.0 to 3.6)	14.9 (-32.5 to 43.2)	24,600 (12,100 to 39,500)	49,500 (26,500 to 75,800)	18.9 (9.3 to 30.4)	38.8 (20.8 to 59.3)
Republic of Korea	127 (127 to 128)	108 (108 to 108)	-15.5 (-15.6 to -15.4)	0.3 (0.3 to 0.3)	0.2 (0.2 to 0.2)	-19.2 (-19.3 to -19.1)	645 (374 to 939)	544 (87.3 to 902)	-15.5 (-80.8 to 3.8)	1.3 (0.8 to 1.9)	1.1 (0.2 to 1.7)	-19.2 (-81.7 to -0.7)	7,070 (5,210 to 9,470)	8,810 (5,680 to 12,300)	14.3 (10.6 to 19.2)	17.1 (11.0 to 23.8)
Singapore	43.1 (43.1 to 43.2)	40.6 (40.5 to 40.6)	-6.0 (-6.2 to -5.8)	0.8 (0.8 to 0.9)	0.7 (0.7 to 0.7)	-16.7 (-16.8 to -16.5)	482 (299 to 750)	547 (342 to 857)	13.5 (-6.2 to 60.1)	9.5 (5.9 to 14.8)	9.6 (6.0 to 15.0)	0.6 (-16.8 to 42.0)	2,890 (1,940 to 4,180)	3,740 (2,530 to 5,390)	57.0 (38.1 to 82.4)	65.3 (44.1 to 94.0)
Canada	328 (328 to 328)	176 (175 to 176)	-46.4 (-46.5 to -46.3)	1.0 (1.0 to 1.0)	0.5 (0.5 to 0.5)	-52.0 (-52.1 to -51.9)	2,180 (1,270 to 3,270)	3,630 (1,740 to 5,840)	66.6 (17.3 to 117.5)	6.5 (3.8 to 9.8)	9.7 (4.7 to 15.6)	49.1 (5.0 to 94.7)	68,400 (46,700 to 93,000)	98,300 (63,900 to 140,000)	203.9 (139.1 to 277.2)	262.4 (170.7 to 372.4)
Greenland	1.63 (1.62 to 1.63)	1.15 (1.15 to 1.16)	-29.1 (-29.5 to -28.8)	2.9 (2.9 to 2.9)	2.1 (2.1 to 2.1)	-28.6 (-29.1 to -28.4)	12 (4.81 to 23.1)	9.85 (1.53 to 22)	-17.7 (-69.6 to -1.8)	21.2 (8.5 to 40.9)	17.6 (2.7 to 39.3)	-17.2 (-69.5 to -1.2)	227 (170 to 314)	274 (161 to 458)	401.4 (300.3 to 556.5)	488.5 (286.7 to 816.6)
United States of America	9,460 (9,460 to 9,460)	6,310 (6,300 to 6,310)	-33.3 (-33.4 to -33.3)	3.1 (3.1 to 3.1)	1.9 (1.9 to 1.9)	-38.0 (-38.0 to -38.0)	53,900 (31,700 to 79,900)	58,500 (23,200 to 93,800)	8.5 (-41.4 to 27.6)	17.4 (10.3 to 25.8)	17.6 (7.0 to 28.2)	0.9 (-45.5 to 18.6)	1,310,000 (710,000 to 1,930,000)	1,720,000 (943,000 to 2,540,000)	422.8 (229.4 to 623.9)	518.4 (283.4 to 764.3)
Andorra	0.303 (0.18 to 0.462)	0.143 (0.0917 to 0.236)	-52.8 (-71.4 to -20.8)	0.4 (0.2 to 0.5)	0.2 (0.1 to 0.3)	-53.7 (-72.0 to -22.2)	2.12 (1.93 to 2.32)	1.26 (1.14 to 1.4)	-40.5 (-45.2 to -36.0)	2.5 (2.3 to 2.8)	1.5 (1.3 to 1.6)	-41.6 (-46.2 to -37.2)	35.4 (34 to 36.9)	45.7 (43.4 to 47.9)	42.2 (40.5 to 43.9)	53.4 (50.7 to 56.0)
Austria	42.8 (42.7 to 42.9)	32.1 (32 to 32.2)	-25.1 (-25.3 to -24.8)	0.5 (0.5 to 0.5)	0.4 (0.4 to 0.4)	-30.2 (-30.4 to -29.9)	375 (231 to 567)	285 (153 to 452)	-24.2 (-37.1 to -12.8)	4.5 (2.8 to 6.8)	3.2 (1.7 to 5.0)	-29.3 (-41.4 to -18.7)	5,690 (3,540 to 8,130)	7,940 (4,850 to 11,500)	68.0 (42.2 to 97.1)	88.4 (54.0 to 128.4)
Belgium	74 (73.8 to 74.2)	55.6 (55.4 to 55.8)	-24.9 (-25.2 to -24.6)	0.7 (0.7 to 0.7)	0.5 (0.5 to 0.5)	-28.8 (-29.1 to -28.5)	1,010 (480 to 1,730)	948 (412 to 1,500)	-6.1 (-36.0 to 47.0)	9.3 (4.4 to 15.9)	8.3 (3.6 to 13.1)	-11.0 (-39.3 to 39.4)	17,500 (9,530 to 26,200)	24,400 (13,400 to 36,500)	161.3 (87.6 to 240.8)	212.7 (117.1 to 318.2)
Cyprus	5.62 (5.6 to 5.63)	5.11 (5.1 to 5.12)	-9.0 (-9.3 to -8.6)	0.5 (0.5 to 0.5)	0.4 (0.4 to 0.4)	-24.8 (-25.1 to -24.5)	10.6 (7.74 to 14.7)	11.9 (8.09 to 18.5)	12.3 (-2.7 to 33.3)	0.9 (0.7 to 1.3)	0.9 (0.6 to 1.4)	-7.2 (-19.6 to 10.1)	115 (71.8 to 166)	214 (131 to 329)	10.2 (6.4 to 14.8)	15.7 (9.6 to 24.2)
Denmark	31.2 (31.2 to 31.3)	20.8 (20.8 to 20.9)	-33.3 (-33.4 to -33.1)	0.6 (0.6 to 0.6)	0.4 (0.4 to 0.4)	-36.9 (-37.0 to -36.8)	277 (260 to 296)	186 (173 to 199)	-33.0 (-34.3 to -31.7)	5.0 (4.7 to 5.4)	3.2 (3.0 to 3.4)	-36.6 (-37.9 to -35.4)	4,480 (3,970 to 4,840)	4,990 (4,480 to 5,330)	81.0 (71.7 to 87.4)	85.3 (76.5 to 91.1)
Finland	8.43 (8.38 to 8.48)	5.81 (5.76 to 5.85)	-31.1 (-31.7 to -30.6)	0.2 (0.2 to 0.2)	0.1 (0.1 to 0.1)	-33.0 (-33.6 to -32.5)	174 (109 to 261)	106 (52.3 to 168)	-39.2 (-57.2 to -17.2)	3.2 (2.0 to 4.8)	1.9 (0.9 to 3.0)	-40.9 (-58.4 to -19.5)	2,110 (1,300 to 3,050)	2,780 (1,660 to 3,950)	39.2 (24.1 to 56.7)	50.3 (29.9 to 71.3)
France	693 (691 to 695)	472 (471 to 474)	-31.8 (-32.2 to -31.5)	1.1 (1.1 to 1.1)	0.7 (0.7 to 0.7)	-34.5 (-34.9 to -34.2)	9,080 (8,250 to 9,960)	9,040 (8,120 to 10,100)	-0.4 (-9.5 to 9.0)	14.2 (12.9 to 15.6)	13.6 (12.2 to 15.2)	-4.4 (-13.1 to 4.7)	179,000 (168,000 to 190,000)	248,000 (230,000 to 264,000)	280.9 (263.5 to 297.3)	373.8 (346.5 to 398.1)
Germany	575 (574 to 576)	467 (466 to 468)	-18.9 (-19.1 to -18.6)	0.7 (0.7 to 0.7)	0.5 (0.5 to 0.5)	-22.4 (-22.7 to -22.2)	3,810 (2,640 to 5,370)	2,420 (1,560 to 3,640)	-36.7 (-50.9 to -26.5)	4.7 (3.2 to 6.6)	2.8 (1.8 to 4.3)	-39.4 (-53.0 to -29.7)	72,600 (52,200 to 93,700)	90,200 (67,600 to 117,000)	89.0 (63.9 to 114.8)	105.7 (79.2 to 137.2)
Greece	28.5 (28.5 to 28.6)	21.5 (21.4 to 21.5)	-24.8 (-25.0 to -24.7)	0.3 (0.3 to 0.3)	0.2 (0.2 to 0.2)	-18.2 (-18.4 to -18.0)	780 (545 to 1,540)	492 (332 to 857)	-36.9 (-51.2 to -24.6)	7.0 (4.9 to 13.9)	4.8 (3.3 to 8.4)	-31.3 (-46.9 to -18.0)	3,000 (2,290 to 4,120)	4,250 (3,150 to 6,410)	27.1 (20.7 to 37.2)	41.7 (30.9 to 63.0)
Iceland	1.08 (1.08 to 1.09)	1.02 (1.02 to 1.02)	-5.8 (-6.1 to -5.4)	0.3 (0.3 to 0.3)	0.3 (0.3 to 0.3)	-14.4 (-14.7 to -14.0)	16.1 (9.9 to 23.8)	31.2 (15.9 to 52.3)	93.7 (51.6 to 135.5)	5.1 (3.1 to 7.5)	8.9 (4.5 to 14.9)	76.1 (37.8 to 114.0)	180 (116 to 253)	258 (158 to 367)	56.5 (36.3 to 79.6)	73.6 (45.2 to 104.8)
Ireland	14.4 (14.3 to 14.5)	10.1 (10.1 to 10.2)	-29.8 (-30.1 to -29.3)	0.3 (0.3 to 0.3)	0.2 (0.2 to 0.2)	-34.6 (-35.0 to -34.2)	487 (249 to 841)	398 (178 to 673)	-18.2 (-45.9 to 17.3)	10.6 (5.4 to 18.3)	8.1 (3.6 to 13.6)	-23.8 (-49.7 to 9.2)	2,850 (1,660 to 4,180)	4,080 (2,260 to 6,170)	61.9 (36.1 to 91.0)	82.6 (45.7 to 124.8)
Israel	35 (34.9 to 35.1)	30.2 (30.2 to 30.4)	-13.6 (-13.8 to -13.2)	0.4 (0.4 to 0.4)	0.3 (0.3 to 0.3)	-29.3 (-29.5 to -29.0)	591 (317 to 932)	649 (351 to 916)	9.8 (-25.2 to 68.0)	7.5 (4.0 to 11.9)	6.8 (3.7 to 9.5)	-10.2 (-38.8 to 37.4)	7,980 (4,390 to 11,700)	14,200 (7,910 to 20,500)	101.7 (56.0 to 148.8)	147.8 (82.5 to 214.1)
Italy	912 (912 to 913)	551 (551 to 551)	-39.6 (-39.7 to -39.6)	1.5 (1.5 to 1.5)	0.9 (0.9 to 0.9)	-39.1 (-39.1 to -39.1)	5,310 (3,830 to 6,940)	2,870 (1,970 to 3,900)	-46.0 (-54.0 to -36.2)	8.8 (6.4 to 11.5)	4.8 (3.3 to 6.5)	-45.6 (-53.6 to -35.7)	140,000 (95,800 to 187,000)	165,000 (110,000 to 222,000)	232.6 (158.8 to 310.1)	276.1 (184.1 to 371.8)
Luxembourg	2.78 (2.77 to 2.78)	2.51 (2.5 to 2.51)	-9.7 (-9.9 to -9.5)	0.6 (0.6 to 0.6)	0.4 (0.4 to 0.4)	-29.5 (-29.7 to -29.4)	67.1 (38.9 to 105)	51 (26.6 to 83.4)	-24.0 (-35.7 to -11.4)	13.3 (7.7 to 21.0)	7.9 (4.1 to 12.9)	-40.7 (-49.8 to -30.9)	473 (293 to 664)	796 (466 to 1,170)	94.1 (58.3 to 132.1)	123.6 (72.3 to 181.5)
Malta	1.93 (1.92 to 1.93)	1.45 (1.45 to 1.45)	-24.8 (-24.9 to -24.8)	0.5 (0.5 to 0.5)	0.3 (0.3 to 0.3)	-27.9 (-28.0 to -27.8)	62.8 (38.3 to 94)	94.9 (48.9 to 156)	51.1 (25.1 to 79.5)	14.8 (9.0 to 22.2)	21.5 (11.0 to 35.2)	44.9 (20.0 to 72.2)	162 (94.6 to 238)	311 (171 to 468)	38.2 (22.3 to 56.0)	70.2 (38.7 to 105.8)
Monaco	0.102 (0.0682 to 0.157)	0.0992 (0.0607 to 0.168)	-2.9 (-21.3 to 19.7)	0.3 (0.2 to 0.4)	0.3 (0.2 to 0.4)	-8.3 (-25.7 to 13.0)	0.629 (0.577 to 0.689)	0.596 (0.529 to 0.662)	-5.3 (-12.8 to 3.2)	1.8 (1.6 to 1.9)	1.6 (1.4 to 1.7)	-10.6 (-17.7 to -2.7)	14.4 (13.5 to 15.3)	20.3 (19.2 to 21.6)	40.3 (37.9 to 42.7)	53.6 (50.6 to 56.9)
Netherlands	88.4 (88.1 to 88.7)	64.2 (63.9 to 64.5)	-27.4 (-27.8 to -27.0)	0.5 (0.5 to 0.5)	0.4 (0.4 to 0.4)	-30.0 (-30.4 to -29.6)	1,050 (701 to 1,440)	352 (179 to 583)	-66.4 (-79.7 to -48.1)	6.3 (4.2 to 8.7)	2.0 (1.0 to 3.4)	-67.6 (-80.5 to -50.0)	16,800 (11,300 to 22,300)	19,700 (13,100 to 25,600)	101.2 (68.2 to 134.5)	114.3 (76.1 to 148.6)
Norway	16.4 (16.4 to 16.5)	13.4 (13.4 to 13.5)	-18.2 (-18.4 to -18.0)	0.3 (0.3 to 0.3)	0.2 (0.2 to 0.2)	-26.6 (-26.7 to -26.4)	216 (136 to 306)	293 (153 to 457)	35.5 (-12.9 to 89.7)	4.4 (2.8 to 6.3)	5.4 (2.8 to 8.4)	21.7 (-21.8 to 70.3)	1,820 (1,170 to 2,460)	4,120 (2,510 to 5,810)	37.4 (24.0 to 50.6)	76.0 (46.4 to 107.1)
Portugal	645 (643 to 646)	288 (288 to 289)	-55.2 (-55.4 to -55.1)	6.0 (6.0 to 6.0)	2.7 (2.7 to 2.7)	-54.5 (-54.7 to -54.3)	1,730 (1,470 to 2,010)	732 (636 to 856)	-57.6 (-62.8 to -51.2)	16.0 (13.6 to 18.6)	6.9 (6.0 to 8.1)	-56.8 (-62.1 to -50.3)	42,400 (39,800 to 44,800)	44,400 (41,800 to 47,000)	392.9 (369.2 to 415.6)	418.7 (393.9 to 442.9)
San Marino	0.09 (0.0599 to 0.139)	0.0673 (0.0416 to 0.118)	-25.2 (-36.5 to -9.0)	0.3 (0.2 to 0.4)	0.2 (0.1 to 0.4)	-29.2 (-39.9 to -13.9)	0.586 (0.541 to 0.632)	0.522 (0.468 to 0.576)	-10.9 (-18.3 to -2.8)	1.9 (1.7 to 2.0)	1.6 (1.4 to 1.8)	-15.6 (-22.6 to -7.9)	12.9 (12.3 to 13.6)	17.8 (16.8 to 18.7)	41.7 (39.7 to 43.9)	54.3 (51.4 to 57.2)
Spain	1,130 (1,130 to 1,130)	577 (576 to 578)	-49.1 (-49.2 to -48.9)	2.4 (2.4 to 2.4)	1.3 (1.3 to 1.3)	-47.5 (-47.6 to -47.3)	4,280 (3,060 to 5,550)	3,470 (2,400 to 4,600)	-18.9 (-23.1 to -16.4)	9.1 (6.5 to 11.8)	7.6 (5.3 to 10.1)	-16.3 (-20.7 to -13.7)	201,000 (171,000 to 231,000)	199,000 (166,000 to 230,000)	428.6 (364.9 to 492.4)	436.1 (364.8 to 504.2)
Sweden	26.1 (26 to 26.2)	19.7 (19.7 to 19.8)	-24.4 (-24.7 to -24.1)	0.3 (0.3 to 0.3)	0.2 (0.2 to 0.2)	-31.3 (-31.6 to -31.0)	447 (263 to 652)	530 (270 to 784)	18.6 (-13.6 to 44.3)	4.7 (2.8 to 6.9)	5.1 (2.6 to 7.6)	7.7 (-21.5 to 31.1)	2,890 (1,420 to 4,700)	5,130 (2,670 to 7,720)	30.7 (15.1 to 49.8)	49.5 (25.7 to 74.4)
Switzerland	53.5 (53.5 to 53.6)	38.4 (38.3 to 38.4)	-28.3 (-28.5 to -28.2)	0.7 (0.7 to 0.7)	0.4 (0.4 to 0.4)	-36.0 (-36.2 to -35.9)	545 (289 to 847)	387 (170 to 626)	-29.1 (-48.9 to -4.5)	6.8 (3.6 to 10.6)	4.3 (1.9 to 7.0)	-36.8 (-54.4 to -14.8)	11,400 (6,760 to 16,600)	15,100 (8,790 to 22,300)	143.5 (84.9 to 208.5)	169.7 (98.5 to 249.7)
United Kingdom	324 (324 to 324)	235 (234 to 235)	-27.5 (-27.6 to -27.5)	0.5 (0.5 to 0.5)	0.3 (0.3 to 0.3)	-32.8 (-32.9 to -32.7)	5,390 (3,400 to 7,490)	5,870 (3,830 to 8,130)	9.0 (-0.5 to 22.4)	8.6 (5.4 to 11.9)	8.7 (5.7 to 12.0)	1.1 (-7.7 to 13.5)	91,800 (56,500 to 123,000)	141,000 (86,400 to 193,000)	145.9 (89.8 to 196.1)	208.3 (127.3 to 284.2)
Argentina	1,710 (1,700 to 1,710)	1,750 (1,750 to 1,760)	2.7 (2.2 to 3.2)	4.2 (4.1 to 4.2)	3.9 (3.8 to 3.9)	-7.2 (-7.6 to -6.8)	6,250 (5,710 to 6,930)	7,170 (6,520 to 7,830)	14.8 (6.6 to 23.8)	15.2 (13.9 to 16.8)	15.8 (14.3 to 17.2)	3.8 (-3.7 to 11.9)	114,000 (110,000 to 119,000)	154,000 (147,000 to 161,000)	278.4 (266.6 to 289.3)	338.8 (323.8 to 354.0)
Chile	461 (459 to 463)	488 (487 to 490)	6.0 (5.4 to 6.4)	2.8 (2.7 to 2.8)	2.6 (2.6 to 2.6)	-5.5 (-6.0 to -5.1)	2,560 (1,490 to 4,150)	4,750 (2,570 to 7,650)	85.8 (70.7 to 103.7)	15.3 (8.9 to 24.8)	25.3 (13.7 to 40.7)	65.6 (52.2 to 81.6)	31,600 (19,100 to 47,000)	63,800 (37,000 to 98,700)	188.7 (114.2 to 280.5)	339.6 (197.1 to 525.1)
Uruguay	188 (188 to 189)	169 (169 to 170)	-10.1 (-10.3 to -9.9)	5.6 (5.6 to 5.6)	5.0 (5.0 to 5.0)	-11.3 (-11.5 to -11.1)	378 (272 to 507)	943 (659 to 1,260)	149.4 (84.6 to 243.9)	11.3 (8.1 to 15.1)	27.7 (19.4 to 37.1)	146.0 (82.0 to 239.2)	7,070 (4,470 to 10,300)	11,600 (7,510 to 15,900)	210.6 (133.0 to 308.0)	339.5 (220.4 to 466.2)
North Africa and Middle East	7,900 (5,540 to 11,500)	11,100 (6,900 to 22,300)	40.7 (-13.2 to 191.3)	1.5 (1.1 to 2.2)	1.8 (1.1 to 3.6)	16.9 (-27.9 to 142.1)	16,100 (10,400 to 25,300)	26,800 (11,400 to 70,400)	66.1 (-0.6 to 230.9)	3.1 (2.0 to 4.9)	4.3 (1.8 to 11.3)	38.1 (-17.4 to 175.0)	118,000 (81,100 to 171,000)	229,000 (143,000 to 407,000)	22.8 (15.7 to 32.9)	36.8 (22.9 to 65.3)
Afghanistan	126 (66.7 to 200)	142 (44.5 to 271)	12.7 (-48.8 to 99.6)	0.6 (0.3 to 0.9)	0.5 (0.1 to 0.9)	-20.8 (-64.0 to 40.3)	294 (163 to 398)	433 (179 to 725)	47.2 (-20.4 to 109.8)	1.3 (0.7 to 1.8)	1.4 (0.6 to 2.3)	3.4 (-44.1 to 47.4)	1,860 (1,160 to 2,530)	4,090 (2,300 to 5,920)	8.5 (5.3 to 11.5)	13.1 (7.4 to 19.0)
Algeria	262 (164 to 394)	206 (136 to 308)	-21.5 (-47.6 to 34.1)	0.7 (0.5 to 1.1)	0.5 (0.3 to 0.7)	-35.6 (-57.0 to 10.0)	1,120 (1,010 to 1,250)	1,680 (1,530 to 1,900)	50.4 (44.8 to 55.7)	3.1 (2.8 to 3.4)	3.8 (3.5 to 4.3)	23.4 (18.8 to 27.7)	6,530 (6,380 to 6,700)	19,000 (18,100 to 19,800)	18.0 (17.6 to 18.5)	43.0 (41.0 to 44.7)
Bahrain	18.5 (18.5 to 18.5)	19.9 (19.9 to 19.9)	7.4 (7.3 to 7.6)	1.5 (1.5 to 1.5)	1.3 (1.3 to 1.3)	-11.9 (-12.0 to -11.8)	15.6 (14.2 to 18.1)	17.7 (14.4 to 23.5)	13.8 (-8.5 to 54.1)	1.2 (1.1 to 1.4)	1.2 (0.9 to 1.5)	-6.7 (-25.0 to 26.4)	191 (152 to 243)	245 (214 to 301)	15.2 (12.1 to 19.3)	16.0 (14.0 to 19.7)
Egypt	255 (255 to 256)	469 (469 to 470)	83.9 (83.5 to 84.2)	0.3 (0.3 to 0.3)	0.4 (0.4 to 0.4)	46.4 (46.1 to 46.7)	431 (282 to 679)	811 (401 to 1,420)	88.3 (21.3 to 151.9)	0.5 (0.3 to 0.8)	0.8 (0.4 to 1.3)	49.9 (-3.4 to 100.6)	2,470 (1,570 to 3,910)	6,840 (3,480 to 11,600)	2.9 (1.9 to 4.6)	6.5 (3.3 to 11.0)
Iran (Islamic Republic of)	416 (414 to 416)	573 (572 to 574)	37.8 (37.5 to 38.2)	0.5 (0.5 to 0.5)	0.7 (0.7 to 0.7)	22.9 (22.6 to 23.2)	1,180 (972 to 1,430)	2,230 (1,680 to 2,940)	89.8 (28.1 to 158.2)	1.5 (1.3 to 1.9)	2.6 (2.0 to 3.4)	69.2 (14.2 to 130.1)	9,500 (7,150 to 12,500)	21,700 (17,800 to 26,900)	12.5 (9.4 to 16.5)	25.5 (20.8 to 31.5)
Iraq	67.3 (67.3 to 67.3)	112 (112 to 112)	66.7 (66.7 to 66.8)	0.2 (0.2 to 0.2)	0.3 (0.3 to 0.3)	28.6 (28.6 to 28.7)	149 (69.7 to 381)	274 (109 to 538)	84.1 (18.6 to 446.8)	0.5 (0.2 to 1.2)	0.7 (0.3 to 1.3)	42.0 (-8.5 to 321.8)	992 (479 to 2,450)	2,130 (881 to 4,580)	3.1 (1.5 to 7.7)	5.2 (2.1 to 11.1)
Jordan	13.7 (13.7 to 13.7)	32.4 (32.4 to 32.4)	137.0 (136.8 to 137.1)	0.2 (0.2 to 0.2)	0.3 (0.3 to 0.3)	43.3 (43.1 to 43.3)	14.7 (10.1 to 24)	17.9 (13.2 to 24.4)	21.4 (-20.6 to 68.3)	0.2 (0.1 to 0.3)	0.1 (0.1 to 0.2)	-26.6 (-52.0 to 1.7)	133 (95.7 to 198)	297 (223 to 417)	1.8 (1.3 to 2.7)	2.4 (1.8 to 3.4)
Kuwait	3.51 (3.51 to 3.51)	5.53 (5.52 to 5.53)	57.4 (57.2 to 57.7)	0.1 (0.1 to 0.1)	0.1 (0.1 to 0.1)	1.7 (1.6 to 1.9)	22.7 (19.2 to 29.3)	19.5 (13.3 to 29.4)	-14.2 (-33.2 to 10.3)	0.8 (0.6 to 1.0)	0.4 (0.3 to 0.6)	-44.6 (-56.8 to -28.7)	42.4 (26.8 to 65.7)	68.9 (44.8 to 103)	1.4 (0.9 to 2.2)	1.5 (1.0 to 2.2)
Lebanon	33.5 (21.5 to 50.1)	53.2 (38.1 to 74.7)	59.1 (27.5 to 102.5)	0.8 (0.5 to 1.2)	1.0 (0.7 to 1.3)	19.9 (-3.9 to 52.6)	107 (95.6 to 121)	209 (187 to 236)	95.6 (84.7 to 106.9)	2.6 (2.3 to 2.9)	3.8 (3.4 to 4.3)	47.4 (39.2 to 55.9)	942 (903 to 980)	2,360 (2,250 to 2,460)	22.6 (21.6 to 23.5)	42.6 (40.5 to 44.5)
Libya	60.4 (1.36 to 402)	62.3 (1.23 to 512)	3.2 (-80.6 to 76.3)	1.0 (0.0 to 6.5)	0.9 (0.0 to 7.5)	-7.0 (-82.5 to 58.8)	101 (3.03 to 611)	135 (3.73 to 744)	33.5 (-24.7 to 125.8)	1.6 (0.0 to 9.9)	2.0 (0.1 to 10.8)	20.2 (-32.2 to 103.3)	950 (72.5 to 5,080)	1,570 (90.8 to 7,510)	15.4 (1.2 to 82.1)	22.9 (1.3 to 109.2)
Morocco	894 (598 to 1,290)	293 (177 to 462)	-67.3 (-79.5 to -41.7)	2.7 (1.8 to 3.8)	0.8 (0.5 to 1.2)	-70.4 (-81.4 to -47.3)	1,640 (1,230 to 2,100)	676 (487 to 910)	-58.8 (-65.8 to -51.7)	4.9 (3.7 to 6.3)	1.8 (1.3 to 2.4)	-62.8 (-69.1 to -56.3)	15,800 (13,300 to 17,700)	21,100 (18,100 to 23,600)	47.0 (39.4 to 52.6)	56.8 (48.6 to 63.6)
Oman	35.4 (35.3 to 35.4)	63.4 (63.3 to 63.4)	79.2 (79.0 to 79.3)	1.3 (1.2 to 1.3)	1.3 (1.3 to 1.3)	7.7 (7.7 to 7.8)	62.5 (1.91 to 122)	339 (129 to 698)	442.2 (183.1 to 16004.5)	2.2 (0.1 to 4.3)	7.2 (2.7 to 14.8)	226.0 (70.2 to 9583.2)	546 (348 to 840)	1,910 (761 to 3,260)	19.3 (12.3 to 29.7)	40.5 (16.2 to 69.3)
Palestine	6.26 (6.25 to 6.27)	10.9 (10.9 to 10.9)	74.0 (73.6 to 74.3)	0.2 (0.2 to 0.2)	0.2 (0.2 to 0.2)	39.7 (39.4 to 39.9)	24.6 (16.9 to 33.7)	34 (20 to 54.4)	38.3 (-0.6 to 83.7)	0.6 (0.4 to 0.8)	0.7 (0.4 to 1.1)	11.1 (-20.2 to 47.5)	195 (130 to 271)	475 (319 to 657)	4.7 (3.1 to 6.6)	9.2 (6.2 to 12.8)
Qatar	6.07 (6.07 to 6.07)	10.3 (10.3 to 10.3)	69.7 (69.6 to 69.7)	0.3 (0.3 to 0.3)	0.3 (0.3 to 0.3)	-0.6 (-0.6 to -0.5)	4.65 (4.03 to 5.49)	8.37 (6.48 to 10.2)	79.8 (48.3 to 113.5)	0.3 (0.2 to 0.3)	0.3 (0.2 to 0.3)	5.4 (-13.1 to 25.1)	86.7 (65.1 to 109)	148 (115 to 189)	5.0 (3.7 to 6.3)	5.0 (3.9 to 6.4)
Saudi Arabia	757 (755 to 758)	839 (838 to 840)	10.9 (10.6 to 11.1)	2.7 (2.7 to 2.7)	2.2 (2.2 to 2.2)	-17.8 (-18.0 to -17.6)	743 (294 to 1,960)	1,160 (428 to 2,780)	56.6 (-3.9 to 662.9)	2.7 (1.1 to 7.0)	3.1 (1.1 to 7.4)	16.1 (-28.8 to 465.4)	6,790 (3,730 to 15,100)	13,500 (7,020 to 27,900)	24.3 (13.4 to 54.2)	35.8 (18.6 to 74.1)
Sudan	4,360 (2,300 to 7,980)	7,290 (3,110 to 18,300)	66.9 (-24.1 to 339.3)	12.8 (6.8 to 23.5)	16.8 (7.2 to 42.1)	30.7 (-40.6 to 243.9)	8,640 (3,000 to 18,000)	16,500 (1,660 to 59,600)	90.6 (-50.1 to 348.7)	25.4 (8.8 to 53.1)	37.9 (3.8 to 137.4)	49.2 (-61.0 to 251.2)	59,700 (23,800 to 114,000)	111,000 (28,600 to 292,000)	175.6 (70.1 to 334.2)	254.9 (65.8 to 673.6)
Syrian Arab Republic	62.6 (62.5 to 62.6)	33.6 (33.5 to 33.6)	-46.4 (-46.4 to -46.3)	0.3 (0.3 to 0.3)	0.2 (0.2 to 0.2)	-15.7 (-15.7 to -15.6)	47.2 (36.9 to 61.9)	47.8 (30.9 to 75)	1.3 (-26.2 to 44.8)	0.2 (0.2 to 0.3)	0.3 (0.2 to 0.5)	59.4 (16.0 to 127.7)	380 (250 to 570)	500 (333 to 703)	1.7 (1.1 to 2.6)	3.6 (2.4 to 5.0)
Tunisia	34.4 (15.1 to 68.6)	73.6 (27.6 to 123)	113.6 (-28.4 to 343.2)	0.3 (0.1 to 0.6)	0.6 (0.2 to 1.0)	94.7 (-34.8 to 303.8)	190 (97 to 275)	117 (57 to 189)	-38.5 (-70.2 to 26.3)	1.8 (0.9 to 2.5)	1.0 (0.5 to 1.6)	-44.0 (-72.8 to 15.1)	1,300 (949 to 1,680)	2,520 (1,770 to 3,120)	12.1 (8.8 to 15.6)	21.2 (14.9 to 26.4)
Turkey	157 (157 to 157)	279 (278 to 279)	77.7 (77.3 to 78.1)	0.2 (0.2 to 0.2)	0.3 (0.3 to 0.3)	57.4 (57.1 to 57.8)	367 (304 to 470)	442 (313 to 636)	20.4 (-5.5 to 48.3)	0.5 (0.4 to 0.6)	0.5 (0.4 to 0.8)	6.7 (-16.2 to 31.4)	3,220 (2,460 to 4,210)	5,360 (3,950 to 7,770)	4.3 (3.3 to 5.7)	6.4 (4.7 to 9.3)
United Arab Emirates	93.8 (57.6 to 150)	54.3 (27.3 to 93.2)	-42.2 (-71.2 to 21.7)	1.1 (0.7 to 1.8)	0.6 (0.3 to 1.0)	-49.3 (-74.8 to 6.7)	163 (103 to 223)	211 (132 to 300)	29.6 (5.2 to 60.5)	1.9 (1.2 to 2.6)	2.2 (1.4 to 3.1)	13.6 (-7.8 to 40.7)	1,900 (1,630 to 2,150)	2,990 (2,440 to 3,480)	22.6 (19.3 to 25.5)	31.0 (25.3 to 36.1)
Yemen	229 (114 to 384)	490 (212 to 867)	114.3 (-10.0 to 357.1)	0.9 (0.4 to 1.5)	1.5 (0.6 to 2.6)	61.9 (-32.0 to 245.2)	800 (539 to 1,090)	1,440 (600 to 2,490)	79.7 (-6.4 to 217.7)	3.1 (2.1 to 4.3)	4.3 (1.8 to 7.4)	35.7 (-29.3 to 139.9)	4,520 (3,140 to 6,030)	11,600 (7,330 to 15,500)	17.8 (12.4 to 23.7)	34.4 (21.8 to 46.2)
Southeast Asia, East Asia, and Oceania	68,500 (63,300 to 76,000)	67,400 (58,200 to 78,300)	-1.6 (-22.3 to 21.9)	3.4 (3.1 to 3.8)	3.1 (2.7 to 3.6)	-9.3 (-28.4 to 12.4)	149,000 (125,000 to 196,000)	141,000 (108,000 to 195,000)	-5.6 (-17.6 to 6.7)	7.4 (6.2 to 9.7)	6.5 (4.9 to 8.9)	-13.0 (-24.0 to -1.6)	1,650,000 (1,230,000 to 2,230,000)	2,190,000 (1,590,000 to 3,120,000)	82.1 (61.1 to 110.8)	100.0 (72.6 to 142.7)
Bangladesh	299 (167 to 473)	409 (272 to 623)	36.6 (9.8 to 98.4)	0.2 (0.1 to 0.3)	0.2 (0.2 to 0.4)	22.2 (-1.9 to 77.4)	949 (784 to 1,150)	1,570 (1,240 to 1,910)	64.9 (53.6 to 76.4)	0.6 (0.5 to 0.8)	1.0 (0.8 to 1.2)	47.4 (37.3 to 57.7)	7,810 (6,880 to 8,790)	13,300 (11,500 to 14,900)	5.3 (4.7 to 6.0)	8.1 (7.0 to 9.1)
Bhutan	31.3 (19.1 to 47.6)	17.9 (6.63 to 34.7)	-42.8 (-75.1 to 6.5)	4.5 (2.7 to 6.8)	2.4 (0.9 to 4.6)	-47.3 (-77.1 to -1.9)	71.2 (41.5 to 101)	67 (31.2 to 113)	-5.8 (-30.1 to 14.5)	10.2 (6.0 to 14.4)	8.9 (4.1 to 15.0)	-13.3 (-35.6 to 5.5)	578 (416 to 680)	929 (584 to 1,270)	83.0 (59.6 to 97.5)	122.8 (77.2 to 167.5)
India	116,000 (93,500 to 144,000)	37,900 (31,100 to 46,600)	-67.3 (-73.3 to -57.3)	9.4 (7.6 to 11.7)	2.7 (2.2 to 3.3)	-71.4 (-76.7 to -62.7)	140,000 (107,000 to 180,000)	71,000 (50,100 to 97,500)	-49.4 (-61.9 to -31.5)	11.4 (8.6 to 14.6)	5.0 (3.5 to 6.9)	-55.8 (-66.8 to -40.3)	1,810,000 (1,580,000 to 2,070,000)	1,920,000 (1,660,000 to 2,220,000)	147.1 (127.9 to 168.2)	135.6 (117.6 to 156.9)
Nepal	1,830 (1,200 to 2,610)	687 (444 to 971)	-62.5 (-73.1 to -36.2)	6.6 (4.3 to 9.5)	2.2 (1.4 to 3.1)	-66.8 (-76.2 to -43.4)	2,640 (2,000 to 3,490)	922 (668 to 1,250)	-65.0 (-69.0 to -60.9)	9.6 (7.2 to 12.6)	3.0 (2.1 to 4.0)	-69.0 (-72.5 to -65.3)	30,100 (26,700 to 33,400)	28,200 (25,400 to 31,000)	109.0 (96.7 to 121.1)	90.5 (81.5 to 99.7)
Pakistan	1,170 (37.4 to 5,260)	6,760 (140 to 25,100)	478.9 (7.7 to 1175.8)	0.7 (0.0 to 2.9)	2.9 (0.1 to 10.6)	338.6 (-18.4 to 866.6)	8,470 (594 to 26,700)	24,800 (1,750 to 88,100)	193.1 (9.3 to 504.2)	4.7 (0.3 to 14.9)	10.5 (0.7 to 37.4)	122.0 (-17.2 to 357.8)	35,700 (2,380 to 106,000)	150,000 (13,100 to 461,000)	20.0 (1.3 to 59.6)	63.6 (5.6 to 195.6)
China	16,200 (13,900 to 19,200)	32,400 (23,500 to 41,300)	100.5 (23.0 to 188.6)	1.2 (1.0 to 1.4)	2.3 (1.6 to 2.9)	88.4 (15.6 to 171.2)	45,200 (33,100 to 67,400)	31,700 (17,000 to 48,700)	-29.9 (-54.5 to -18.0)	3.4 (2.5 to 5.0)	2.2 (1.2 to 3.4)	-34.1 (-57.3 to -23.0)	537,000 (311,000 to 905,000)	547,000 (287,000 to 995,000)	40.1 (23.2 to 67.7)	38.5 (20.2 to 70.0)
Democratic People's Republic of Korea	415 (219 to 665)	367 (134 to 929)	-11.6 (-67.0 to 90.4)	1.6 (0.9 to 2.6)	1.4 (0.5 to 3.5)	-15.0 (-68.3 to 83.0)	1,340 (701 to 2,340)	1,450 (277 to 3,150)	7.8 (-62.3 to 42.0)	5.3 (2.8 to 9.2)	5.5 (1.1 to 11.9)	3.6 (-63.8 to 36.5)	11,900 (8,170 to 16,500)	22,600 (11,400 to 38,300)	46.8 (32.2 to 65.1)	85.7 (43.1 to 145.0)
Taiwan (Province of China)	181 (180 to 181)	183 (183 to 184)	1.3 (0.9 to 1.7)	0.8 (0.8 to 0.8)	0.8 (0.8 to 0.8)	-0.6 (-1.0 to -0.2)	2,380 (1,590 to 3,930)	1,300 (398 to 2,380)	-45.4 (-77.8 to -30.0)	10.3 (6.9 to 16.9)	5.5 (1.7 to 10.1)	-46.4 (-78.2 to -31.3)	4,890 (2,570 to 8,720)	5,770 (2,640 to 11,200)	21.1 (11.1 to 37.6)	24.4 (11.2 to 47.4)
American Samoa	1.6 (1.6 to 1.6)	1.16 (1.16 to 1.17)	-27.1 (-27.2 to -27.0)	2.8 (2.8 to 2.8)	2.3 (2.3 to 2.3)	-16.3 (-16.4 to -16.2)	3.68 (2.89 to 4.32)	9.28 (5.65 to 12.3)	152.2 (66.8 to 208.7)	6.4 (5.1 to 7.6)	18.7 (11.3 to 24.8)	189.6 (91.5 to 254.5)	21.1 (18.1 to 24.5)	68.7 (51.3 to 83.1)	36.9 (31.6 to 42.9)	138.1 (103.0 to 167.0)
Cook Islands	0.227 (0.136 to 0.376)	0.488 (0.247 to 0.775)	114.6 (2.3 to 254.5)	1.2 (0.7 to 2.0)	2.8 (1.4 to 4.4)	123.5 (6.5 to 269.1)	1.21 (0.959 to 1.44)	3.43 (2.12 to 4.48)	183.1 (90.7 to 237.4)	6.6 (5.2 to 7.8)	19.4 (12.0 to 25.2)	194.8 (98.5 to 251.3)	7.32 (6.35 to 8.57)	23.2 (17.4 to 27.7)	39.6 (34.4 to 46.4)	130.9 (98.2 to 156.3)
Fiji	37.5 (37.4 to 37.5)	27.8 (27.8 to 27.8)	-25.8 (-25.9 to -25.7)	4.3 (4.3 to 4.3)	3.0 (3.0 to 3.0)	-29.9 (-30.0 to -29.8)	31.8 (21.7 to 47.2)	45 (26.3 to 78.9)	41.2 (14.3 to 70.3)	3.6 (2.5 to 5.4)	4.9 (2.8 to 8.5)	33.4 (8.0 to 60.9)	295 (183 to 455)	495 (291 to 795)	33.8 (21.0 to 52.1)	53.6 (31.4 to 86.0)
Guam	7.63 (7.62 to 7.65)	6.65 (6.64 to 6.66)	-12.9 (-13.1 to -12.7)	4.7 (4.6 to 4.7)	4.2 (4.2 to 4.2)	-10.2 (-10.4 to -10.0)	4.48 (3.7 to 6.19)	7.65 (4.73 to 12.7)	70.6 (23.8 to 117.3)	2.7 (2.3 to 3.8)	4.8 (3.0 to 8.0)	75.8 (27.6 to 124.0)	58.9 (46.7 to 78)	92.1 (67.9 to 132)	35.9 (28.4 to 47.5)	57.8 (42.7 to 83.1)
Kiribati	2.85 (2.84 to 2.85)	2.42 (2.41 to 2.42)	-15.2 (-15.5 to -15.0)	2.7 (2.7 to 2.7)	2.0 (2.0 to 2.0)	-26.3 (-26.6 to -26.1)	0.666 (0.452 to 1.05)	0.91 (0.403 to 2.37)	36.7 (-29.4 to 217.0)	0.6 (0.4 to 1.0)	0.8 (0.3 to 2.0)	18.8 (-38.6 to 175.5)	7.92 (5.14 to 12.4)	9.32 (4.86 to 17.2)	7.5 (4.9 to 11.7)	7.7 (4.0 to 14.2)
Marshall Islands	0.677 (0.423 to 1.12)	2.11 (1.24 to 3.21)	211.4 (74.1 to 342.6)	1.2 (0.8 to 2.0)	3.7 (2.2 to 5.7)	202.6 (69.3 to 330.2)	3.72 (2.99 to 4.35)	12 (7.4 to 15.6)	222.0 (115.5 to 282.9)	6.8 (5.5 to 8.0)	21.3 (13.2 to 27.8)	213.0 (109.4 to 272.1)	20.7 (17.9 to 24.1)	72.8 (53.2 to 86.1)	37.8 (32.7 to 44.1)	129.4 (94.5 to 153.0)
Micronesia (Federated States of)	1.29 (0.767 to 2.11)	3.87 (2.24 to 5.93)	200.4 (74.0 to 328.9)	1.2 (0.7 to 2.0)	3.8 (2.2 to 5.8)	208.3 (78.6 to 340.2)	7.16 (5.74 to 8.4)	21.9 (13.5 to 28.2)	206.3 (101.9 to 267.4)	6.8 (5.5 to 8.0)	21.4 (13.1 to 27.5)	214.4 (107.2 to 277.1)	39.7 (34.6 to 46.6)	134 (98.5 to 160)	37.8 (32.9 to 44.3)	130.9 (96.0 to 156.0)
Nauru	0.114 (0.0662 to 0.191)	0.274 (0.155 to 0.433)	141.6 (24.3 to 277.0)	1.1 (0.6 to 1.8)	2.5 (1.4 to 3.9)	133.0 (19.9 to 263.6)	0.698 (0.56 to 0.821)	2.21 (1.4 to 2.87)	217.4 (115.6 to 278.7)	6.6 (5.3 to 7.7)	20.1 (12.7 to 26.0)	206.1 (107.9 to 265.2)	3.84 (3.33 to 4.51)	13.3 (9.84 to 15.6)	36.1 (31.3 to 42.4)	120.5 (89.3 to 142.0)
Niue	0.0179 (0.0106 to 0.03)	0.0398 (0.0196 to 0.0627)	121.5 (5.6 to 267.4)	1.1 (0.7 to 1.9)	2.4 (1.2 to 3.7)	112.3 (1.2 to 252.1)	0.1 (0.0785 to 0.12)	0.318 (0.196 to 0.416)	217.4 (112.0 to 283.2)	6.3 (4.9 to 7.5)	19.0 (11.7 to 24.9)	204.2 (103.2 to 267.2)	0.612 (0.532 to 0.719)	2.18 (1.61 to 2.6)	38.2 (33.2 to 44.9)	130.6 (96.5 to 155.8)
Northern Mariana Islands	2.09 (2.09 to 2.09)	1.49 (1.49 to 1.5)	-28.6 (-28.7 to -28.4)	3.8 (3.8 to 3.8)	3.1 (3.1 to 3.1)	-18.9 (-19.1 to -18.7)	1 (0.836 to 1.35)	1.53 (0.939 to 2.53)	53.0 (9.7 to 94.9)	1.8 (1.5 to 2.5)	3.2 (1.9 to 5.2)	73.6 (24.5 to 121.2)	15.4 (11.3 to 21)	20.2 (14.2 to 30.2)	27.9 (20.5 to 38.2)	41.6 (29.3 to 62.2)
Palau	0.242 (0.141 to 0.404)	0.48 (0.233 to 0.773)	98.7 (-7.1 to 239.6)	1.3 (0.8 to 2.2)	2.7 (1.3 to 4.3)	101.9 (-5.6 to 245.1)	1.25 (0.977 to 1.5)	3.49 (2.12 to 4.59)	179.7 (88.9 to 234.3)	6.8 (5.3 to 8.2)	19.3 (11.7 to 25.4)	184.2 (92.0 to 239.7)	7.89 (6.84 to 9.2)	25.4 (18.8 to 30.1)	42.9 (37.2 to 50.0)	140.1 (104.0 to 166.1)
Papua New Guinea	800 (582 to 1,320)	821 (551 to 1,470)	2.6 (-21.7 to 26.2)	10.6 (7.7 to 17.6)	7.8 (5.3 to 14.0)	-26.0 (-43.6 to -9.1)	3,070 (2,380 to 4,290)	3,540 (1,470 to 7,020)	15.3 (-42.6 to 82.7)	40.8 (31.6 to 56.9)	33.9 (14.0 to 67.1)	-16.9 (-58.6 to 31.7)	26,900 (20,300 to 37,600)	55,400 (39,400 to 78,200)	356.3 (268.9 to 498.7)	529.2 (376.8 to 747.2)
Samoa	2.25 (1.41 to 3.71)	7.65 (4.61 to 11.4)	240.6 (92.7 to 375.8)	1.2 (0.7 to 1.9)	3.6 (2.2 to 5.4)	204.4 (72.3 to 325.2)	12.6 (10.1 to 14.6)	42.9 (27 to 55.1)	240.9 (132.4 to 308.0)	6.6 (5.3 to 7.7)	20.1 (12.6 to 25.8)	204.7 (107.7 to 264.6)	68 (58.2 to 79.3)	252 (189 to 298)	35.6 (30.5 to 41.5)	117.8 (88.5 to 139.5)
Solomon Islands	6.76 (4.32 to 11)	25.1 (15.1 to 37.4)	271.3 (110.4 to 417.0)	1.2 (0.8 to 2.0)	3.7 (2.2 to 5.5)	198.8 (69.3 to 316.0)	37.6 (30.4 to 44.2)	143 (89.3 to 184)	280.6 (162.5 to 359.1)	6.8 (5.5 to 8.0)	20.9 (13.1 to 26.9)	206.3 (111.2 to 269.4)	194 (168 to 226)	811 (594 to 967)	35.3 (30.6 to 41.2)	118.7 (86.9 to 141.5)
Tokelau	0.013 (0.00749 to 0.0222)	0.0291 (0.0152 to 0.0471)	124.2 (12.6 to 266.0)	1.1 (0.6 to 1.8)	2.1 (1.1 to 3.4)	101.9 (1.4 to 229.6)	0.0753 (0.0595 to 0.089)	0.245 (0.149 to 0.321)	225.3 (115.9 to 290.4)	6.1 (4.8 to 7.2)	17.9 (10.8 to 23.4)	193.0 (94.5 to 251.5)	0.459 (0.398 to 0.537)	1.7 (1.24 to 2.02)	37.2 (32.3 to 43.5)	123.8 (90.4 to 147.1)
Tonga	1.2 (1.2 to 1.2)	0.875 (0.874 to 0.876)	-27.1 (-27.3 to -27.0)	1.1 (1.1 to 1.1)	0.8 (0.8 to 0.8)	-27.2 (-27.4 to -27.1)	7.97 (6.45 to 9.45)	24.2 (15.7 to 31.2)	203.5 (113.3 to 264.8)	7.5 (6.1 to 8.9)	22.8 (14.8 to 29.4)	203.1 (113.1 to 264.4)	42.9 (36.9 to 51.2)	155 (115 to 184)	40.4 (34.8 to 48.2)	145.5 (108.2 to 173.3)
Tuvalu	0.12 (0.07 to 0.202)	0.286 (0.159 to 0.46)	137.7 (21.5 to 279.3)	1.1 (0.6 to 1.9)	2.3 (1.3 to 3.7)	107.2 (5.9 to 230.5)	0.69 (0.556 to 0.82)	2.49 (1.56 to 3.25)	260.6 (143.5 to 331.8)	6.4 (5.2 to 7.6)	20.1 (12.6 to 26.2)	214.2 (112.2 to 276.2)	3.96 (3.44 to 4.64)	16.1 (11.9 to 18.9)	36.8 (31.9 to 43.1)	129.8 (96.3 to 152.6)
Vanuatu	3.03 (1.94 to 4.92)	11.4 (6.89 to 17.3)	277.1 (115.0 to 427.4)	1.2 (0.8 to 2.0)	3.7 (2.2 to 5.5)	198.8 (70.4 to 317.9)	17.2 (14 to 20.1)	64.6 (39.9 to 83.3)	276.7 (152.5 to 350.4)	6.9 (5.6 to 8.1)	20.6 (12.7 to 26.6)	198.5 (100.1 to 256.9)	88.5 (76.9 to 104)	374 (277 to 446)	35.7 (31.0 to 42.1)	119.4 (88.4 to 142.5)

## Sheet: P8 Appendix Table 2
Appendix Table 2. Prevalence of detectable viremia (PDV) in 2003 and 2021 per 100,000 population and percent change from 2003-2021 by GBD super region (95% UI)
Super Region	PDV 2003	PDV 2021	Percent change 2004-2021
Southeast Asia, East Asia, and Oceania	61.7	46.3	-27.8
	(47.4 to 82.9)	(10.6 to 96.5)	(-78.3 to 17.1)
Central Europe, Eastern Europe, and Central Asia	75.6	163.5	116.1
	(47.7 to 114.1)	(68.9 to 270.6)	(8.0 to 218.2)
High-income	120.4	69.1	-56.9
	(51.9 to 192.0)	(-53.1 to 192.1)	(-195.6 to 8.9)
Latin America and Caribbean	159.5	103.2	-37.5
	(123.1 to 206.6)	(14.1 to 201.9)	(-88.5 to 3.0)
North Africa and Middle East	17.1	24.5	52.6
	(10.1 to 29.4)	(10.3 to 53.5)	(-41.7 to 263.6)
South Asia	140.5	47.4	-66.2
	(116.6 to 163.8)	(26.8 to 76.3)	(-80.7 to -47.9)
Sub-Saharan Africa	2,813.0	999.9	-64.5
	(2,727.0 to 2,907.8)	(857.4 to 1,154.2)	(-69.4 to -58.8)

## Sheet: P9 Appendix Table 3
Appendix Table 3: Country level A) lifetime probablity of HIV acquisition for the super-region peak year of 1995, 2010, and 2021 and B) prevalence of unsuppresed viremia (PUV) for the global peak year of 2003, 2010, and 2021 (95% UI)
Location	A			B
	Lifetime probability 1995	Lifetime probability 2010	Lifetime probability 2021	PUV 2003	PUV 2010	PUV 2021
Afghanistan	0.05% (0.03-0.08)	0.16% (0.09-0.22)	0.21% (0.08-0.35)	6.07 (3.82-8.87)	8.42 (5.23-11.46)	10.18 (4.2-16.1)
Albania	0.02% (0.02-0.03)	0.02% (0.01-0.03)	0.02% (0.01-0.02)	1.31 (0.93-1.88)	1.09 (0.71-1.79)	0.94 (0.36-1.72)
Algeria	0.09% (0.08-0.1)	0.4% (0.35-0.45)	0.56% (0.49-0.64)	7.36 (7.16-7.57)	13.68 (13.1-14.26)	11.37 (8.27-14.71)
American Samoa	0.27% (0.18-0.51)	1.22% (0.98-1.46)	3.62% (2.19-4.78)	15.19 (10.83-24.12)	25.34 (18.13-32.65)	52.79 (14.26-86.09)
Andorra	0.34% (0.3-0.41)	0.44% (0.39-0.49)	0.27% (0.24-0.31)	17.67 (14.74-20.5)	13.71 (8.44-18.82)	11.7 (6.15-17.08)
Angola	1.49% (0.59-2.58)	6.99% (5.03-9.41)	14.86% (7.38-24.65)	702.32 (452.89-965.19)	859.93 (555.62-1170.64)	1173.19 (730.26-1690.49)
Antigua and Barbuda	3.48% (3.05-4.23)	2.75% (2.31-3.51)	2.33% (1.63-3.41)	161.98 (113.34-229.75)	88.03 (37.01-170.34)	109.2 (37.68-210.4)
Argentina	2.69% (2.32-3.2)	2.51% (2.2-2.87)	2.6% (2.26-2.95)	192.9 (181.38-203.42)	158.56 (137.91-178.78)	133.12 (103.99-161.88)
Armenia	0.04% (0.01-0.15)	2.05% (1.5-2.84)	2.04% (1.3-3.78)	4.52 (2.22-8.11)	11.35 (8.27-16.6)	21.74 (5.97-40.47)
Australia	1.01% (0.78-1.27)	1.03% (0.6-1.63)	1.47% (0.81-2.27)	22.9 (3.69-39.58)	14.86 (1.4-37.14)	16.03 (1.31-45.33)
Austria	1.13% (0.83-1.53)	0.85% (0.52-1.25)	0.73% (0.39-1.17)	36.24 (12.63-62.08)	25.41 (2.65-55.1)	26.28 (1.7-66.26)
Azerbaijan	0.13% (0.1-0.2)	0.15% (0.11-0.21)	0.39% (0.2-0.72)	11.61 (9.18-14.54)	11.15 (6.75-18.25)	8.81 (0.74-21.3)
Bahamas	12.97% (12.04-13.98)	7.05% (5.84-8.88)	8.58% (5.29-13.08)	768.13 (557.08-1061.06)	508.42 (269.61-804.28)	402.67 (96.89-849.96)
Bahrain	0.3% (0.23-0.36)	0.18% (0.16-0.21)	0.17% (0.14-0.22)	15.04 (11.9-18.84)	11.3 (8.15-15.39)	5.68 (2.53-9.43)
Bangladesh	0% (0-0)	0.09% (0.07-0.11)	0.15% (0.12-0.18)	1.87 (1.65-2.1)	5.31 (4.68-5.97)	7.31 (6.12-8.42)
Barbados	10.35% (9.19-11.56)	6.39% (5.33-7.84)	10.36% (6.76-15.73)	239.81 (172.88-321.73)	117.35 (56.77-178.65)	125.74 (34.63-226.79)
Belarus	0.48% (0.34-0.69)	3.95% (3.34-4.63)	9.05% (5.95-14.22)	38.89 (24.16-59.45)	59.59 (37.89-87.15)	69.37 (5.43-154.12)
Belgium	1.79% (0.97-2.91)	1.52% (0.74-2.54)	1.58% (0.7-2.51)	40.25 (3.16-110.2)	48.35 (3.91-140.53)	59.66 (4.6-168.8)
Belize	7.8% (6.08-9.8)	5.89% (5.05-7.29)	5.17% (3.49-8.67)	388.96 (272.86-551.68)	383.49 (233.37-603.67)	380.1 (183.97-713.76)
Benin	4.45% (3.35-5.95)	3.22% (2.37-4.07)	1.55% (0.72-2.87)	750.67 (622.35-881.77)	533.75 (422.36-651.95)	259 (122.52-419.86)
Bermuda	4.02% (3.53-4.82)	2.52% (2.22-3)	1.61% (1.24-2.27)	187.54 (134.48-267.51)	126.43 (90.36-182.45)	60.81 (12.58-120.92)
Bhutan	0.49% (0.35-0.67)	1.34% (0.76-1.92)	1.16% (0.49-1.99)	54.49 (44.6-64.51)	76.58 (53.07-91.28)	51.76 (10.5-98.71)
Bolivia (Plurinational State of)	2.66% (1.53-4.13)	2.14% (1.34-3.02)	1.37% (0.83-1.97)	255.16 (211.71-294.17)	202.14 (164.04-238.92)	66.87 (23-103.61)
Bosnia and Herzegovina	0.02% (0.01-0.02)	0.03% (0.02-0.05)	0.06% (0.03-0.1)	1.25 (0.91-1.55)	1.23 (0.54-2.09)	1.64 (0.11-4.56)
Botswana	53.3% (48.98-56.93)	36.68% (30.37-42.58)	18.7% (10.21-30.73)	14897.92 (14186.33-15739.34)	9781.06 (8860.41-10652.56)	1861.88 (273.8-4420.08)
Brazil	1.83% (1.61-2.04)	2.28% (1.75-2.92)	3.18% (2.01-4.73)	152.96 (97.97-219.22)	140.51 (64.56-234.19)	109.1 (10.8-265.11)
Brunei Darussalam	0.34% (0.21-0.51)	0.84% (0.56-1.25)	0.93% (0.5-1.57)	14.75 (1.4-35.56)	22.84 (2.37-57.41)	36.69 (3.99-98.32)
Bulgaria	0.27% (0.22-0.35)	0.48% (0.38-0.6)	0.83% (0.53-1.14)	15.93 (11.78-21.14)	15.97 (11.44-22.3)	9.23 (2.72-17.36)
Burkina Faso	4.77% (3.59-6.06)	1.56% (1.01-2.21)	0.46% (0.17-1.14)	1095.49 (924.37-1277.6)	602.25 (490.44-741.34)	183.12 (86.28-291.47)
Burundi	12.78% (8.63-16.75)	2.66% (1.9-3.58)	0.52% (0.28-0.98)	2283.08 (1779.55-2697.87)	1155.85 (939.46-1405.52)	157.45 (33.36-344.02)
Cabo Verde	6.6% (2.87-11.47)	4.04% (1.73-8.59)	2.12% (0.47-10.7)	522.26 (272.74-857.78)	484.36 (247.19-824.43)	355.43 (176.25-938.6)
Cambodia	8.09% (6.88-9.36)	3.47% (2.66-4.56)	1.07% (0.7-1.57)	602.03 (541.99-665.52)	344.93 (285.86-406.02)	136.31 (72.21-208.51)
Cameroon	13.17% (10.41-15.89)	11.88% (9.22-14.89)	6.69% (3.96-11.53)	2811.02 (2428.93-3170.42)	2477.38 (2203.08-2738.57)	1058.64 (745.76-1423.87)
Canada	1.24% (0.74-1.76)	1.66% (0.87-2.66)	2.63% (1.14-4.6)	90.58 (29.8-152.03)	59.58 (5.93-139.55)	73.77 (8.7-187.95)
Central African Republic	13.54% (10.59-17.87)	7.44% (5.4-9.48)	4.23% (1.44-11.15)	4006.98 (3380.66-4669.68)	2997.57 (2560.9-3390.59)	1689.61 (1018.92-2616.14)
Chad	3.47% (2.02-5.39)	2.96% (1.91-4.29)	1.6% (0.64-3.35)	983.22 (722.04-1342.39)	717.53 (473.49-1016.4)	321.53 (102.29-554.84)
Chile	1.3% (0.98-1.68)	2.6% (1.51-4.21)	4.69% (2.46-7.56)	106.81 (63.12-159.04)	113.46 (41.89-214.47)	106.79 (8.56-293.55)
China	0.2% (0.13-0.31)	0.56% (0.41-0.82)	0.45% (0.25-0.74)	23.41 (13.99-38.55)	31.22 (10.29-58.74)	25.18 (3.62-58.86)
Colombia	1.8% (1.16-3.31)	2.35% (1.78-3.13)	3.27% (1.95-5.21)	96.74 (64.21-142.57)	104.96 (61.65-162.29)	94.2 (11.64-200.67)
Comoros	0.05% (0.02-0.09)	0.13% (0.06-0.21)	0.04% (0.01-0.06)	6.66 (3.91-9.54)	9.55 (5.28-13.17)	6.12 (0.99-11.9)
Congo	14.41% (9.83-20.47)	12.49% (8.63-16.73)	11.58% (4.79-24.39)	2298.45 (1777.13-2881.13)	1864.74 (1514.09-2245.73)	1378.94 (771.18-2275.11)
Cook Islands	0.27% (0.18-0.51)	1.27% (1-1.52)	3.92% (2.43-5.16)	17.93 (14.15-27.21)	29.29 (23.23-36.68)	58.39 (24.17-87.2)
Costa Rica	1% (0.9-1.1)	1.35% (1.14-1.64)	1.51% (1.09-2.41)	61.84 (44.37-86.4)	72.65 (47.27-109.1)	55.46 (12.16-108.49)
Cote d'Ivoire	0.36% (0.25-0.55)	0.5% (0.34-0.74)	0.41% (0.19-0.68)	3472.11 (2931.98-4010.3)	2409 (2081.38-2736.01)	664.94 (340.51-1028.05)
Croatia	0.28% (0.2-0.39)	2.33% (1.44-3.57)	2.92% (1.44-5.33)	4.7 (1.9-8.34)	4.84 (0.54-10.46)	4.58 (0.38-13.27)
Cuba	0.11% (0.08-0.13)	0.2% (0.15-0.28)	0.17% (0.11-0.28)	28.1 (15.62-42.59)	62.24 (28.57-103.32)	91.34 (17.11-215.98)
Cyprus	0.11% (0.07-0.17)	0.48% (0.25-0.77)	0.36% (0.14-0.61)	8.4 (5.52-11.77)	8.77 (5.09-13.29)	7.15 (0.86-16.12)
Czechia	16.59% (12.88-20.47)	8.26% (6.36-10.7)	3.34% (1.78-6.06)	4.46 (2.14-7.91)	5.74 (1.76-10.41)	3.97 (0.26-11.3)
Democratic People's Republic of Korea	0.19% (0.12-0.32)	0.88% (0.49-1.48)	1.01% (0.23-2.14)	24.6 (19.16-31.27)	41.01 (26.29-59)	33.74 (2.39-96.15)
Democratic Republic of the Congo	5.04% (3.32-7.08)	2.47% (1.74-3.31)	0.54% (0.31-0.9)	1078.17 (810.26-1316.89)	714.34 (573.78-841.22)	106.22 (16.32-240.85)
Denmark	0.8% (0.73-0.87)	0.93% (0.84-1.03)	0.61% (0.55-0.67)	35.28 (24.16-43.49)	23.52 (10.91-33.72)	15.69 (3.3-28.35)
Djibouti	9.13% (3.93-15.13)	8.64% (5.12-13.53)	7.43% (2.65-15.89)	1795.92 (1269.62-2412.35)	1573.69 (1028.81-2342.38)	1040.11 (485.88-2047.88)
Dominica	2.68% (2.41-3.02)	1.67% (1.36-2.31)	1.91% (1.36-2.88)	120.11 (89.62-164.98)	100.11 (72.72-141.03)	87.4 (45.55-162.64)
Dominican Republic	6.73% (4.24-10.5)	3.61% (2.37-5.23)	2.02% (0.59-5)	576.55 (501.11-661.22)	465.34 (398.42-547.66)	159.68 (20.41-344.68)
Ecuador	0.93% (0.58-1.64)	2.2% (1.75-2.87)	3.16% (2.36-4.25)	90.31 (63.95-123.5)	112.96 (70.36-165.8)	88.57 (19.66-177.69)
Egypt	0.03% (0.02-0.04)	0.07% (0.05-0.11)	0.13% (0.06-0.24)	1.98 (1.45-2.88)	2.89 (1.81-4.62)	3.86 (0.54-8.97)
El Salvador	2.46% (2-3.01)	2.51% (1.82-3.84)	1.57% (1.03-2.42)	152.94 (111.02-209.9)	132.51 (72.73-214.03)	89.49 (8.83-190.43)
Equatorial Guinea	5.76% (2.84-9.86)	28.84% (20.17-37.83)	34.82% (9.75-61.81)	2117.69 (1386.6-3078.2)	2976.67 (2136.83-3989.26)	3357.67 (550.6-7497.62)
Eritrea	7.74% (4.22-11.95)	2.36% (1.49-3.44)	1.23% (0.62-2.26)	915.19 (640.06-1244.39)	556.19 (412.47-743.53)	260.7 (169.18-379.96)
Estonia	0.59% (0.35-1.02)	3.91% (2.83-5.92)	3.6% (2.35-6.25)	75.19 (43.93-119.82)	90.15 (9.38-214.99)	111.13 (14.2-349.42)
Eswatini	35.05% (6.8-51.45)	50.47% (45.17-55.18)	30.62% (18.95-44.21)	14212.83 (12430.49-15992.04)	14537.32 (13381.56-15633.45)	1789.07 (368.96-3954.05)
Ethiopia	4.8% (2.65-7.45)	3.67% (2.77-4.93)	1.81% (1.03-3.52)	1013.25 (737.53-1307.77)	650.59 (485.66-822.71)	255.33 (103.8-453.12)
Fiji	0.39% (0.26-0.58)	0.55% (0.31-0.88)	0.65% (0.35-1.32)	27.87 (20.49-38.01)	32.11 (19-50.8)	27.01 (2.48-63.57)
Finland	0.51% (0.33-0.71)	0.53% (0.32-0.81)	0.37% (0.17-0.63)	13.73 (3.54-24.04)	12.45 (1.42-31)	14.56 (1.41-38.03)
France	1.62% (1.23-2.1)	2.77% (2.46-3.09)	2.79% (2.49-3.14)	106.38 (81.56-128.42)	88.57 (48.92-126.41)	91.55 (40.6-137.97)
Gabon	17.88% (11.52-25.39)	18.28% (12.92-24.37)	10.65% (3.99-26.08)	2290.63 (1652.37-3105.93)	2266.71 (1654.37-2967.42)	905.87 (102.97-2208.57)
Gambia	6.14% (3.21-9.86)	11.16% (6.62-16.11)	12.11% (5.08-22.79)	1002.71 (635.9-1470.84)	1087.24 (676.86-1516.18)	1046.77 (492.5-1741.15)
Georgia	0.16% (0.08-0.31)	3.19% (2.12-5.25)	1.5% (0.79-3.67)	7.67 (3.84-13.53)	41.56 (20.73-69.41)	33.73 (2.81-111.42)
Germany	0.61% (0.48-0.78)	0.98% (0.66-1.49)	0.57% (0.34-0.96)	38.29 (14.47-61.35)	33.42 (6.95-62.07)	29.41 (3.89-66.92)
Ghana	10.04% (7.82-12.67)	7.25% (5.2-9.95)	5.77% (3.26-9.99)	1413.76 (1160.82-1702.6)	1195.32 (954.81-1465.28)	867.24 (625.19-1141.45)
Greece	0.71% (0.48-1.2)	1.41% (0.98-2.83)	1.16% (0.73-2.22)	13.6 (9.66-18.92)	9.51 (2.01-19.91)	11.24 (1.23-32.54)
Greenland	1.77% (1.16-2.33)	3.12% (1.29-5.96)	2.76% (0.43-6.19)	232.8 (142.9-328.99)	198.86 (67.63-345.95)	153.23 (9.26-501)
Grenada	2.31% (2.01-2.72)	1.55% (1.33-1.87)	0.91% (0.68-1.31)	89.46 (64.05-122.37)	79.34 (58.79-109.78)	39.4 (9.77-77.17)
Guam	0.49% (0.4-0.73)	0.55% (0.45-0.73)	0.94% (0.57-1.58)	24.04 (16.74-34.46)	14.05 (3.66-27.5)	21.13 (3.26-48.86)
Guatemala	1.51% (1.16-1.96)	0.8% (0.6-1.15)	0.9% (0.57-1.51)	98.18 (72.78-133.74)	75.82 (42.33-118.81)	56.7 (11.2-113.6)
Guinea	2.61% (1.7-3.66)	3.78% (2.73-4.97)	2.67% (1.29-4.65)	923.42 (742.77-1131.73)	834.37 (664.39-1026.45)	510.64 (308.16-740.04)
Guinea-Bissau	3.17% (0.83-5.7)	10.18% (2.55-17.71)	15.84% (0.99-34.23)	1267.74 (425.5-1993.4)	1487.87 (465.91-2695.43)	1522.02 (95.5-3749.18)
Guyana	8.62% (6.33-11.88)	6.79% (5.28-8.81)	5.18% (3.83-7.52)	682.24 (501.99-953.81)	585.87 (348.12-913.59)	319.47 (52.82-698.86)
Haiti	9.89% (7.3-13.01)	7.83% (5.84-10.24)	5.96% (2.27-10.96)	1771.95 (1521.63-2066.46)	1428.95 (1238.74-1638.21)	868.89 (515.15-1229.58)
Honduras	0.66% (0.57-0.79)	0.33% (0.25-0.44)	0.4% (0.27-0.67)	37.92 (30.84-45.37)	28.25 (20.64-39.13)	20.45 (2.98-40.16)
Hungary	0.19% (0.13-0.25)	0.35% (0.27-0.46)	0.55% (0.32-0.88)	11.87 (9.57-14.63)	9.01 (6.47-11.32)	6.29 (1.07-12.36)
Iceland	0.67% (0.48-0.86)	0.84% (0.51-1.26)	1.69% (0.86-2.85)	23.65 (8.9-39)	19.81 (2.48-44.66)	21.64 (1.7-54.99)
India	2.16% (1.6-2.82)	1.51% (1.18-1.92)	0.86% (0.63-1.16)	177.86 (147.17-207.75)	133.45 (114.68-154.76)	51.46 (30.05-75.36)
Indonesia	0.1% (0.08-0.13)	0.52% (0.43-0.7)	0.44% (0.32-0.67)	16.53 (12.01-22.06)	31.21 (22.62-43.09)	34.06 (14.48-65.38)
Iran (Islamic Republic of)	0.05% (0.03-0.1)	0.2% (0.17-0.24)	0.43% (0.3-0.61)	7.82 (5.37-10.81)	12.4 (9.28-16.38)	14.04 (7.89-20.67)
Iraq	0.03% (0.02-0.05)	0.07% (0.03-0.17)	0.11% (0.04-0.23)	2.29 (1.19-4.97)	3.07 (1.46-7.66)	4.63 (1.63-10.63)
Ireland	2.18% (1.3-3.6)	1.81% (0.87-3.24)	1.91% (0.77-3.61)	15.95 (1.51-39.79)	19.22 (1.66-49.8)	22.82 (1.44-67.13)
Israel	0.74% (0.33-1.19)	1.5% (0.75-2.41)	1.45% (0.7-2.31)	24.38 (1.97-59.68)	35.84 (2.95-91.97)	42.8 (3.33-114.67)
Italy	2.1% (1.68-2.54)	1.62% (1.08-2.26)	1.09% (0.66-1.58)	164.06 (101.21-225.11)	84.09 (8.2-166.78)	65.73 (5.32-171.14)
Jamaica	5.52% (4.62-7.05)	5.53% (4.63-6.8)	5.92% (4.1-9.3)	289.11 (196.8-423.82)	295.07 (209.01-423.77)	217.36 (19.34-458.32)
Japan	0.12% (0.07-0.19)	0.31% (0.19-0.43)	0.4% (0.18-0.61)	9.53 (3.53-17.16)	8.52 (0.86-20.96)	12.59 (1.3-34.61)
Jordan	0.03% (0.02-0.04)	0.03% (0.02-0.05)	0.03% (0.02-0.04)	1.35 (0.92-2.01)	0.99 (0.37-1.84)	0.71 (0.08-1.77)
Kazakhstan	1.61% (1.25-1.97)	1.92% (1.58-2.33)	7.05% (4.02-10.75)	26.55 (19.42-36.56)	31.11 (19.9-45.82)	36.93 (9.5-75.88)
Kenya	37.52% (33.56-41.36)	15.72% (13.46-18.34)	8.02% (5.97-10.48)	5396.84 (5031.76-5787.48)	3355.15 (3073.29-3710.19)	846.55 (497.64-1209.44)
Kiribati	0.12% (0.1-0.15)	0.09% (0.06-0.15)	0.13% (0.06-0.3)	9.09 (6.44-12.74)	7.52 (4.88-11.75)	7.65 (3.95-13.92)
Kuwait	0.11% (0.07-0.15)	0.1% (0.08-0.13)	0.06% (0.04-0.09)	1.41 (0.67-2.28)	0.77 (0.09-1.61)	0.54 (0.03-1.37)
Kyrgyzstan	0.5% (0.39-0.63)	1.76% (1.27-2.46)	6.59% (3.66-10.86)	28.8 (20.6-41.84)	50.05 (29.9-81.11)	52.49 (9.01-107.13)
Lao People's Democratic Republic	0.1% (0.08-0.12)	2.05% (1.65-2.57)	0.99% (0.69-1.37)	84.25 (77.24-91.81)	132.66 (117.38-148.6)	65.06 (47.67-81.58)
Latvia	1.24% (1.04-1.55)	2.98% (2.48-3.63)	5.59% (3.43-7.62)	68.84 (46.23-98.81)	106.45 (76.47-148.82)	105.41 (44.84-168.28)
Lebanon	0.21% (0.17-0.24)	0.47% (0.41-0.53)	0.7% (0.62-0.79)	11.72 (11.13-12.36)	12.86 (11.38-14.24)	16.13 (12.05-19.71)
Lesotho	39.69% (35.96-43.61)	39.31% (34.34-44.26)	38.54% (29.26-47.03)	14239.41 (13099.32-15348.18)	13534.92 (12674.2-14492)	6463.99 (4707.46-8325.19)
Liberia	2.93% (1.71-4.47)	5.44% (4.03-7.19)	3.05% (1.47-5.97)	1014.67 (769.37-1298.19)	895.38 (702.89-1090.7)	399.25 (178.88-764.26)
Libya	0.14% (0.02-0.67)	0.27% (0.01-1.61)	0.34% (0.01-1.91)	11.62 (1.66-53.32)	14.49 (0.37-80.99)	16.39 (0.31-103.65)
Lithuania	0.46% (0.32-0.64)	1.17% (0.79-1.75)	2.63% (1.3-5.25)	26.82 (18.36-37.8)	38.47 (25.11-57.17)	31.31 (3.09-76.72)
Luxembourg	2.89% (2.07-3.73)	2.48% (1.41-3.94)	1.58% (0.76-2.75)	39.39 (9.83-68.29)	27.97 (1.88-68.96)	34.11 (2.26-93.61)
Madagascar	0.28% (0.09-0.6)	1.12% (0.6-1.89)	1.98% (0.76-4.27)	95.29 (46.52-157.96)	123.42 (66.52-192.66)	148.05 (65.43-260.6)
Malawi	22.65% (20.37-24.9)	25.94% (23.03-28.75)	13.64% (9.13-19.22)	6968.81 (6484.08-7508.73)	5213.34 (4882.46-5573.93)	1035.18 (455.63-1692.91)
Malaysia	2.18% (1.88-2.56)	1.65% (1.32-2.17)	2.97% (1.94-4.32)	117.28 (88.75-162)	105.45 (67.48-162.95)	82.55 (20.07-157.97)
Maldives	0.08% (0.06-0.11)	0.09% (0.07-0.11)	0.1% (0.08-0.14)	5.24 (4.05-6.61)	5.55 (4.41-7.27)	5.91 (3.84-9.28)
Mali	2.57% (1.7-3.5)	2.11% (1.49-2.85)	1.83% (0.94-3.24)	763.18 (639.74-919.74)	605.63 (494.48-748.28)	333.02 (200.7-507.45)
Malta	0.95% (0.77-1.15)	3.02% (1.91-4.32)	4.99% (2.44-8.17)	24.33 (15.42-34.1)	25.5 (10.23-45.05)	25.17 (2.6-61.17)
Marshall Islands	0.23% (0.16-0.42)	0.95% (0.77-1.11)	3.06% (1.86-3.96)	17.32 (13.96-25.91)	30.93 (25.58-37.55)	81.37 (45.78-108.06)
Mauritania	0.04% (0.03-0.05)	0.02% (0.01-0.03)	0.01% (0-0.01)	17.12 (8.25-22.74)	14.17 (4.93-18.15)	8.47 (3.47-10.12)
Mauritius	0.64% (0.29-1.48)	4.06% (2.87-5.09)	2.59% (1.88-4.07)	47.04 (24.21-89.2)	116.06 (79.24-162.26)	110.1 (32.74-212.66)
Mexico	1.11% (0.98-1.35)	1.61% (1.45-1.8)	2.02% (1.59-2.65)	78.22 (52.98-111.83)	81.87 (52.51-120.63)	57.21 (7.37-122.16)
Micronesia (Federated States of)	0.22% (0.15-0.41)	1.06% (0.86-1.23)	3.26% (2.04-4.19)	18.05 (14.69-26.03)	31.52 (26.29-38.56)	84.17 (50.05-111.2)
Monaco	0.34% (0.28-0.42)	0.35% (0.31-0.39)	0.32% (0.29-0.36)	8.9 (5.3-12.72)	11.12 (6.38-16.09)	12.97 (7.04-19.02)
Mongolia	0.05% (0-0.25)	0.16% (0.06-0.34)	0.15% (0.04-0.33)	2.45 (1.37-4.19)	5.04 (1.82-9.93)	7.41 (0.51-20.49)
Montenegro	0.13% (0.1-0.16)	0.13% (0.1-0.16)	0.12% (0.09-0.19)	6.34 (4.73-7.69)	4.37 (2.44-6.32)	3.65 (0.62-7.7)
Morocco	0.5% (0.38-0.62)	0.77% (0.58-0.97)	0.29% (0.2-0.41)	35.23 (29.81-39.32)	40.27 (32.99-45.94)	13.13 (3.49-22.54)
Mozambique	10.9% (8.42-13.25)	27.16% (25.4-29.05)	23.78% (12.13-39.82)	4786.65 (4152.18-5369.03)	5502.74 (5010.34-6019.06)	2137.21 (841.06-3754.3)
Myanmar	2.4% (1.96-2.91)	4.35% (3.35-5.41)	1.94% (1.51-2.53)	430.11 (382-476.94)	406.09 (354.14-451.68)	139.16 (76.23-203.9)
Namibia	45.99% (42-49.81)	39.15% (34.96-43.41)	18.62% (13.38-24.63)	7634.94 (6916.67-8610.92)	6076.21 (5397.89-6903.75)	1114.38 (213.17-2069.93)
Nauru	0.21% (0.14-0.39)	0.88% (0.7-1.04)	3.03% (1.85-3.98)	18.43 (15.1-26.11)	30.58 (25.32-36.42)	60.92 (28.15-87.03)
Nepal	0.23% (0.19-0.27)	1.49% (1.14-1.98)	0.45% (0.32-0.64)	89.23 (80.66-98.29)	99.57 (87.44-111.89)	33.88 (22-46.23)
Netherlands	0.75% (0.55-0.98)	1.17% (0.72-1.7)	0.4% (0.18-0.71)	43.29 (14.52-71.8)	30.58 (2.72-64.88)	27.16 (2.28-69.05)
New Zealand	0.43% (0.31-0.56)	0.99% (0.55-1.54)	0.9% (0.43-1.61)	23.61 (9.53-37.35)	17.13 (1.33-35.97)	18.14 (1.13-47.45)
Nicaragua	0.45% (0.3-0.65)	0.99% (0.76-1.32)	1.89% (0.95-3.55)	31.01 (19.39-47)	45.91 (27.88-69.77)	71.22 (12.88-144.88)
Niger	1.23% (0.58-1.94)	0.78% (0.42-1.35)	0.23% (0.08-0.57)	418.43 (270.11-578.47)	248.34 (152.36-361.24)	75.35 (21.68-151.17)
Nigeria	3.83% (3.16-4.63)	3% (2.57-3.55)	4.11% (3.12-5.48)	1060.22 (913.85-1226.4)	869.94 (762.88-996.57)	552.05 (439.02-671.16)
Niue	0.24% (0.16-0.46)	1.15% (0.92-1.38)	3.56% (2.24-4.72)	17.21 (13.85-25.45)	28.63 (22.83-35.74)	57.15 (23.99-86.45)
North Macedonia	0.01% (0.01-0.01)	0.03% (0.02-0.04)	0.04% (0.02-0.08)	0.92 (0.71-1.12)	0.92 (0.4-1.55)	1.23 (0.16-2.88)
Northern Mariana Islands	0.36% (0.27-0.52)	0.4% (0.31-0.57)	0.75% (0.44-1.27)	18.84 (10.72-28.43)	15.95 (4.37-28.71)	15.66 (1.62-37.39)
Norway	1.15% (0.58-1.64)	0.76% (0.48-1.08)	1.01% (0.52-1.63)	18.76 (8.67-29.79)	15.72 (1.87-31.11)	22.96 (2.25-57.2)
Oman	0.21% (0.14-0.3)	0.27% (0.02-0.5)	0.67% (0.26-1.24)	15.45 (10.38-23.21)	15.3 (7.19-26.48)	18.16 (1.83-49.21)
Pakistan	0% (0-0.01)	0.5% (0.03-1.59)	1.31% (0.06-5.38)	0.54 (0.08-1.77)	19.77 (1.1-59.49)	54.04 (1.07-193.06)
Palau	0.21% (0.14-0.41)	0.96% (0.76-1.14)	2.96% (1.8-3.89)	20.13 (16.27-29.92)	33.05 (27.2-40.45)	59.48 (21.66-91.07)
Palestine	0.03% (0.02-0.04)	0.11% (0.07-0.15)	0.13% (0.07-0.22)	2.21 (1.33-3.21)	2.74 (1.12-4.77)	2.9 (0.3-7.16)
Panama	4.48% (4.13-4.86)	3.85% (3.16-5.1)	6.37% (4.67-8.99)	246.03 (176.98-333.01)	246.05 (158.6-359.98)	255.92 (72.03-493.48)
Papua New Guinea	1.15% (0.57-2.2)	3.1% (2.19-4.79)	2.77% (1.1-5.66)	304.93 (231.2-411.23)	317.01 (229.27-460.37)	233.97 (66.88-459.16)
Paraguay	0.74% (0.34-1.38)	1.2% (0.93-1.62)	1.65% (0.96-2.82)	62.54 (44.32-88.1)	70.88 (43.52-110.59)	57.14 (6.07-134.42)
Peru	1.29% (1.02-1.66)	1.52% (1.14-2.08)	2.11% (1.26-3.42)	86.03 (61.07-115.72)	75.38 (41.53-115.2)	74.83 (13.58-156.56)
Philippines	0.46% (0.29-0.68)	2.58% (1.66-3.85)	6.1% (3.33-10.15)	41 (26.11-60.47)	92.24 (55.41-144.69)	137.53 (12.33-342.63)
Poland	0.3% (0.15-0.49)	0.59% (0.29-1.09)	0.63% (0.26-1.24)	6.2 (0.46-17.01)	7.99 (0.61-23.69)	10.38 (0.61-33.99)
Portugal	7.11% (6.41-7.91)	3.02% (2.52-3.59)	1.41% (1.21-1.67)	283.45 (262.09-305.56)	224.22 (194.25-254.81)	78.01 (35.63-115.43)
Puerto Rico	11.01% (9.75-12.46)	3.04% (2.63-3.74)	2.97% (2.37-4.06)	180.65 (113.35-278.55)	85.28 (28.65-167.52)	43.67 (7.31-109.37)
Qatar	0.11% (0.09-0.13)	0.04% (0.04-0.05)	0.04% (0.03-0.05)	5.97 (4.33-7.31)	2.6 (0.94-4.19)	2.05 (0.51-3.76)
Republic of Korea	0.08% (0.04-0.18)	0.23% (0.13-0.34)	0.19% (0.03-0.33)	11.24 (8.66-14.96)	8.22 (3.58-13.73)	5.23 (0.59-13.15)
Republic of Moldova	2.93% (1.94-4.47)	2.98% (2.38-3.73)	3.14% (2.08-4.68)	80.32 (53.1-118.03)	100.81 (60.49-143.83)	56.57 (5.17-131.39)
Romania	0.37% (0.25-0.5)	0.65% (0.41-1.07)	0.81% (0.46-1.29)	15.05 (4.23-27.56)	19.43 (2.49-41.35)	23.36 (3.48-57.07)
Russian Federation	1.23% (0.7-2.35)	8.53% (7.08-10.13)	14.48% (10.79-22.22)	103.1 (64.96-162.81)	183.04 (116.45-278.08)	367.59 (188.34-591.36)
Rwanda	9.68% (6.97-12.68)	9.05% (7.15-11.55)	5.48% (2.81-9.63)	2173.72 (1879.35-2469.96)	1433.21 (1219.1-1651.48)	377.07 (91.26-742.14)
Saint Kitts and Nevis	6.35% (5.27-7.71)	8.23% (6.81-9.97)	5.69% (4.7-6.83)	389.54 (363.67-414.03)	432.88 (402.54-467.44)	332.83 (250.56-411.59)
Saint Lucia	11.5% (10.43-12.86)	6.3% (5.29-8.5)	6.45% (4.65-9.39)	79.46 (56.68-115.16)	57.68 (35.12-91.7)	46.24 (12.51-94.35)
Saint Vincent and the Grenadines	6.78% (5.93-7.93)	3.61% (3.01-4.8)	3.69% (2.71-5.32)	316.28 (221.32-461.22)	218.6 (134.88-350.57)	153.42 (33.7-314.06)
Samoa	0.24% (0.16-0.43)	1.08% (0.87-1.26)	3.35% (2.09-4.3)	16.65 (13.4-24.35)	28.9 (23.82-35.45)	73.81 (42.55-97.81)
San Marino	0.37% (0.31-0.46)	0.36% (0.33-0.4)	0.32% (0.29-0.37)	8.64 (4.96-12.61)	11.26 (6.32-16.35)	11.9 (5.78-17.66)
Sao Tome and Principe	0.12% (0.04-0.22)	0.07% (0.04-0.11)	0.16% (0.06-0.3)	11.3 (7.97-15.05)	6.13 (3.34-9.11)	8.11 (5.61-10.53)
Saudi Arabia	0.29% (0.18-0.48)	0.42% (0.21-1.06)	0.52% (0.22-1.22)	20.66 (12.98-40.75)	22.09 (10.95-51.94)	17.81 (0.77-58.31)
Senegal	2.91% (1.92-4.14)	2.8% (1.87-3.93)	1.43% (0.57-2.97)	427.5 (319.35-564.86)	351.96 (241.61-477.93)	151.76 (50.65-266.24)
Serbia	0.04% (0-0.07)	0.1% (0.07-0.17)	0.08% (0.04-0.15)	6.82 (4.93-10.94)	7.08 (5.23-11.65)	4.58 (0.92-10.98)
Seychelles	1.19% (1.02-1.44)	0.98% (0.84-1.24)	0.72% (0.54-1.04)	64.52 (45.64-89.75)	64.89 (45.75-93.88)	49.31 (32.14-79.93)
Sierra Leone	1.54% (0.85-2.41)	2.36% (1.58-3.25)	1.99% (0.85-4.03)	741.63 (578.45-918.38)	734.84 (575.48-905.96)	309.83 (74.61-632.85)
Singapore	4.45% (1.48-7.33)	1.68% (1.08-2.42)	2.22% (1.33-3.6)	36.08 (17.74-63.42)	20.56 (2.81-46.95)	18.76 (1.81-49.01)
Slovakia	0.02% (0.01-0.02)	0.03% (0.02-0.04)	0.05% (0.02-0.1)	1.11 (0.7-1.63)	0.83 (0.15-1.85)	1.59 (0.3-3.74)
Slovenia	0.6% (0.39-0.93)	0.45% (0.28-0.72)	0.33% (0.19-0.66)	4.55 (1.66-8.31)	3.56 (0.15-9.22)	3.56 (0.22-13.08)
Solomon Islands	0.19% (0.13-0.34)	0.88% (0.69-1.03)	2.86% (1.78-3.73)	17.46 (14.34-25.22)	30.21 (25.79-35.87)	79.26 (47.9-104.06)
Somalia	1.9% (0.57-3.87)	1.5% (0.63-2.79)	1.1% (0.39-2.48)	412.2 (185.83-748.32)	312.05 (151.72-569)	172.24 (74.68-343.3)
South Africa	35.36% (33.29-37.16)	42% (40.74-43.31)	43.13% (39.9-46.32)	10175.29 (9620.26-10663.11)	10842.52 (10121.67-11486.2)	7757.81 (5584.18-9816.36)
South Sudan	2.97% (0.77-6.75)	4.93% (2.08-9.03)	2.91% (0.55-7.93)	1026.83 (414.29-2145.44)	1054.88 (438.74-1968.54)	757.8 (59.22-1920.31)
Spain	3.96% (3.03-4.84)	1.66% (1.15-2.19)	1.55% (1.02-2.08)	103.53 (21.75-195.05)	101.92 (20.36-190.94)	100.55 (20.66-190.24)
Sri Lanka	0.13% (0.03-0.47)	0.13% (0.08-0.22)	0.18% (0.08-0.38)	6.3 (4.42-9.6)	6.64 (4.21-11.19)	5.36 (0.67-15.48)
Sudan	0.93% (0.17-2.54)	2.12% (0.68-4.78)	4.22% (0.45-15.41)	152.37 (46.56-329.72)	171.18 (65.32-329.5)	223.39 (33.14-640.29)
Suriname	6.63% (5.19-8.35)	4.32% (3.38-5.94)	5.6% (3.48-9.05)	466.16 (314.87-658.41)	381.23 (232.82-583.7)	200.95 (25.47-487.7)
Sweden	0.69% (0.31-1.1)	0.89% (0.5-1.34)	0.96% (0.46-1.47)	23.05 (9.4-39.98)	15.61 (1.55-36.49)	16.07 (1.36-45.22)
Switzerland	5.32% (2.26-9.5)	1.32% (0.66-2.2)	0.83% (0.36-1.51)	43.29 (3.88-106.03)	44.65 (3.87-117.09)	48.12 (4.3-135.26)
Syrian Arab Republic	0.02% (0.02-0.03)	0.04% (0.03-0.05)	0.07% (0.04-0.12)	1.22 (0.86-1.76)	1.71 (1.11-2.58)	1.45 (0.24-3.07)
Taiwan (Province of China)	0.46% (0.34-0.64)	1.78% (1.17-2.93)	1.13% (0.38-2.17)	11.42 (6.66-19.57)	18.39 (6.92-35.65)	10.65 (1.03-33.32)
Tajikistan	0.33% (0.24-0.45)	0.38% (0.3-0.48)	0.66% (0.34-0.96)	24.56 (17.18-35.43)	24.74 (17.12-34.67)	17.41 (5.08-34.97)
Thailand	9.33% (8.42-10.5)	5.34% (3.66-8.51)	3.9% (2.51-6.44)	520.5 (362.78-786.32)	372.72 (207.62-544.11)	201.93 (27.07-442.39)
Timor-Leste	2.14% (1.78-2.58)	3.95% (3.26-4.76)	2.88% (2.36-3.45)	174.33 (159.04-189.04)	193.28 (176.03-210.4)	143.61 (120.52-166.17)
Togo	11.75% (8.59-15.46)	7.18% (5.23-9.41)	3.01% (1.58-5.39)	1897.33 (1428.04-2462.96)	1444.5 (1054.51-1846.47)	373.44 (87.6-700.94)
Tokelau	0.27% (0.18-0.5)	1.16% (0.93-1.39)	3.45% (2.12-4.56)	17.08 (13.85-25.18)	28.86 (22.93-35.36)	55.62 (22.69-84.23)
Tonga	0.26% (0.18-0.47)	1.3% (1.05-1.55)	4.32% (2.71-5.6)	16.33 (12.33-24.87)	29.28 (21.65-37.17)	60.72 (21.22-97.99)
Trinidad and Tobago	10.56% (9.31-12.04)	13.27% (11.45-16.28)	13.14% (10.33-18.09)	440.21 (339.82-582.6)	249.5 (166.9-371.65)	166.74 (58.52-296.98)
Tunisia	0.05% (0.02-0.12)	0.28% (0.13-0.41)	0.17% (0.08-0.29)	4.33 (2.5-7.3)	9.65 (6.37-13.42)	11.26 (4.66-17.34)
Turkiye	0.73% (0.61-0.95)	0.6% (0.51-0.78)	0.57% (0.41-0.85)	2.07 (1.45-2.95)	2.85 (1.8-4.13)	3.84 (2.05-6.69)
Turkmenistan	0.19% (0.13-0.36)	1.04% (0.83-1.24)	3.23% (2-4.24)	46.14 (35.39-62.34)	37.96 (19.98-62.18)	17.96 (1.16-49.36)
Tuvalu	0.02% (0.01-0.03)	0.08% (0.07-0.1)	0.1% (0.07-0.14)	18.04 (14.68-25.54)	30.37 (25.42-36.79)	63.1 (29.63-90.6)
Uganda	16.82% (15.05-18.51)	19.1% (16.61-21.66)	12.91% (6.6-21.98)	3816.39 (3604.53-4038.65)	3189.73 (2995.09-3378.81)	676.02 (153.37-1373.88)
Ukraine	2.81% (2.22-3.73)	4.09% (3.01-4.89)	17.72% (11.62-26.54)	250.15 (159.47-372.47)	257.71 (172.89-373.2)	251.08 (29.3-513.56)
United Arab Emirates	0.12% (0.09-0.2)	0.23% (0.16-0.3)	0.31% (0.19-0.42)	14.42 (11.23-17.66)	19.54 (16.29-22.33)	9.66 (3.13-15.95)
United Kingdom	1.1% (0.66-1.65)	1.65% (0.96-2.48)	1.86% (1.12-2.81)	37.41 (4.43-83.17)	46.6 (4.42-112.02)	57.05 (5.09-149.37)
United Republic of Tanzania	17.62% (15.62-20.17)	16.01% (13.2-19)	19.93% (8.12-42.11)	3823.93 (3533.01-4120.18)	3014.38 (2801.56-3220.17)	1594 (640.08-3247.77)
United States Virgin Islands	2.94% (2.57-3.57)	2.47% (2.13-3.07)	1.84% (1.32-2.76)	128.05 (67.06-191.97)	118.58 (48.36-200.03)	81.63 (15.29-189.92)
United States of America	2.24% (1.38-3.04)	3.08% (1.81-4.71)	3.21% (1.27-5.28)	252.13 (71.33-447.89)	189.79 (22-414)	153.27 (13.45-439.75)
Uruguay	2.1% (1.46-3.44)	1.7% (1.23-2.26)	4.87% (3.43-6.96)	184.02 (121.67-252.37)	197.59 (119.63-294.74)	176.9 (43.28-319.36)
Uzbekistan	0.48% (0.32-0.71)	0.94% (0.14-1.49)	3.52% (1.03-6.73)	29.37 (18.76-42.83)	34.74 (23.4-48.62)	23.33 (1.39-66.08)
Vanuatu	0.22% (0.14-0.39)	0.99% (0.8-1.16)	3.08% (1.9-3.99)	17.14 (13.94-24.89)	30 (25.03-36.17)	78.43 (47.41-103.07)
Venezuela (Bolivarian Republic of)	2.58% (1.91-3.42)	2.64% (2.17-3.36)	3.53% (2.52-5.34)	125.96 (79.6-179.81)	112.48 (58.09-176.93)	86.13 (18.66-174.5)
Viet Nam	1.59% (1.28-1.91)	2.88% (2.4-3.51)	2.3% (1.75-3.31)	150.43 (119.87-186.75)	184.6 (149.68-248.12)	103.88 (13.12-223.63)
Yemen	0.08% (0.03-0.16)	0.44% (0.3-0.6)	0.71% (0.31-1.23)	9.25 (5.75-14.77)	17.17 (11.63-22.97)	27 (14.24-38.82)
Zambia	27.62% (25.17-30.15)	28.21% (24.91-31.74)	17.41% (10.84-26.61)	7367.65 (6944.32-7843.53)	5578.25 (5167.9-5990.34)	1178.06 (428.54-1994.94)
Zimbabwe	60.17% (57.27-62.71)	33.89% (30.96-36.9)	11.59% (8.09-16.52)	11741.62 (11110.47-12478.1)	8440.14 (7987.4-8909.78)	1127.71 (296.01-2066.11)
